# Supplementary material for: Defined culture conditions robustly maintain human stem cell pluripotency, highlighting a role for Ca2+ signaling
Source: Commun Biol. 2025 Feb 18;8:255. doi: 10.1038/s42003-025-07658-z (PMC11836331; doi:10.1038/s42003-025-07658-z)
Supplement: Supplementary file 3 — Supplementary Data 1 [file 42003_2025_7658_MOESM3_ESM.xlsx]

## Sheet: Table S1
ArrayDataFile	sample ID (MAF)	Publication name	Cell type	coating	Gender	Diagnosed	Origin	Novelty score	Pluritest Raw	Pass or fail pluritest	Chip	Position on chip	Date of Array
9440308004_B	AFA1	hESC 360 (U)	ES cell	feeder	M	0	Other	1.239	25.499	pass	1	B	140213
9440308004_C	AFA1	hiPS 24-XI (U)	iPS	feeder	M	1	Falk lab	1.508	25.59	pass	1	C	140213
9440308004_D	AFA1	hiPS 25-I (U)	iPS	feeder	M	0	Falk lab	1.282	23.752	pass	1	D	140213
9440308004_E	AFA1	hiPS 26-IV (U)	iPS	feeder	M	1	Falk lab	1.471	28.202	pass	1	E	140213
9440308004_F	AFA1	hiPS 09-II (U)	iPS	feeder	F	1	Falk lab	1.281	29,813 and	pass	1	F	140213
9440308004_G	AFA1	hiPS 27-XIX (U)	iPS	feeder	M	1	Falk lab	1.377	23.734	pass	1	G	140213
9440308004_H	AFA1	hiPS 06-XII (U)	iPS	feeder	M	1	Falk lab	1.289	27,792 and	pass	1	H	140213
9440308004_I	AFA1	hiPS 25-II (U)	iPS	feeder	M	0	Falk lab	1.297	22.756	pass	1	I	140213
9440308004_J	AFA1	hiPS 26-IV (U)*	iPS	feeder	M	1	Falk lab	1.453	28.291	pass	1	J	140213
9440308004_K	AFA1	hiPS 15-I (U)	iPS	feeder	M	1	Falk lab	1.269	24.56	pass	1	K	140213
9440308004_L	AFA1	hiPS 28-II (U)	iPS	feeder	F	0	Falk lab	1.275	25.249	pass	1	L	140213
9463775125_A	AFA1	hiPS 28-I (U)	iPS	feeder	F	0	Falk lab	1.253	22.301	pass	2	A	140213
9463775125_B	AFA1	hiPS 08-II (U)	iPS	feeder	M	0	Falk lab	1.428	13.058	borderline	2	B	140213
9463775125_C	AFA1	hiPS 11-II (U)	iPS	feeder	M	0	Falk lab	1.475	18.506	borderline	2	C	140213
9463775125_D	AFA1	hiPS 29-I (U)	iPS	feeder	M	1	Falk lab	1.419	24.894	pass	2	D	140213
9463775125_E	AFA1	hiPS 29-II (U)	iPS	feeder	M	1	Falk lab	1.443	26.326	pass	2	E	140213
9463775125_F	AFA1	hiPS 15-I (U)	iPS	transfer	M	0	Falk lab	1.281	23.791	pass	2	F	140213
9463775125_G	AFA1	hiPS 02-XV (T)	iPS	transfer	M	1	Falk lab	1.356	18.813	further evaluation	2	G	140213
9463775125_H	AFA1	hFib 28	Fib	gelatin	F	0	Falk lab	2.798	-75.475	fail	2	H	140213
9463775125_I	AFA1	hiPS 24-XVI (U)	iPS	feeder	M	1	Falk lab	1.309	29.822	pass	2	I	140213
9463775125_J	AFA1	hiPS 30-II (U)	iPS	feeder	F	0	Falk lab	1.333	30.308	pass	2	J	140213
9463775125_K	AFA1	hiPS 15-II (U)	iPS	feeder	M	0	Falk lab	1.27	23.398	pass	2	K	140213
9463775125_L	AFA1	hiPS 24-XVI (U)*	iPS	feeder	M	1	Falk lab	1.317	29.201	pass	2	L	140213
9479628108_A	AFA2_36	hiPS 31-I (U)	iPS	feeder/matrigel	M	1	Falk lab	1.401	32.48	pass	3	A	140407
9479628108_B	AFA2_2	hESC 181 (U)	ES cell	feeder	F	0	Other	1.628	16.085	borderline	3	B	140407
9479628108_C	AFA2_44	hiPS 16-II (U)	iPS	feeder	M	1	Falk lab	1.261	30.104	pass	3	C	140407
9479628108_E	AFA2_39	hiPS 14-II (U)	iPS	feeder/matrigel	M	1	Falk lab	1.399	26.206	pass	3	E	140407
9479628108_F	AFA2_43	hiPS 32-I (U)	iPS	feeder	F	1	Falk lab	1.329	22.763	pass	3	F	140407
9479628108_G	AFA2_54	hiPS 33 (U)	iPS	feeder	M	1	Falk lab	1.267	22.247	pass	3	G	140407
9479628108_H	AFA2_38	hiPS 14-I (U)	iPS	feeders/matrigel	M	1	Falk lab	1.521	27.208	pass	3	H	140407
9479628108_I	AFA2_21	hiPS 08-I (U)	iPS	feeder	M	0	Falk lab	1.301	31.319	pass	3	I	140407
9479628108_J	AFA2_39	hiPS 14-I (U)	iPS	feeders/matrigel	M	1	Falk lab	1.392	25.549	pass	3	J	140407
9479628108_K	AFA2_46	hiPS 12-V (U)	iPS	feeder	F	1	Falk lab	1.598	23.511	pass	3	K	140407
9479628108_L	AFA2_49	hiPS 10-II (D)	iPS	laminin	F	1	Falk lab	1.463	30.423	pass	3	L	140407
9479628143_A	AFA2_53	hiPS 34 (U)	iPS	feeder	M	1	Falk lab	1.3	23.804	pass	4	A	140407
9479628143_B	AFA2_40	hiPS 14-IV (U)	iPS	feeder/matrigel	M	1	Falk lab	1.461	26.515	pass	4	B	140407
9479628143_C	AFA2_45	hiPS 12-IV (U)	iPS	feeder	F	1	Falk lab	1.434	28.113	pass	4	C	140407
9479628143_D	AFA2_41	hiPS 35-I (U)	iPS	feeder/matrigel	M	1	Falk lab	1.559	22.772	pass	4	D	140407
9479628143_E	AFA2_37	hiPS 31-III (U)	iPS	feeder/matrigel	M	1	Falk lab	1.374	30.124	pass	4	E	140407
9479628143_F	AFA2_50	hiPS 10-III (D)	iPS	laminin	F	1	Falk lab	1.616	29.653	pass	4	F	140407
9479628143_G	AFA2_36	hiPS 31-I (U)**	iPS	feeder/matrigel	M	1	Falk lab	1.401	32.477	pass	4	G	140407
9479628143_H	AFA2_35	hFib 103	Fib	gelatin	M	0	Falk lab	2.168	-47.629	fail	4	H	140407
9479628143_I	AFA2_42	hiPS 07-I (U)	iPS	feeder	F	1	Falk lab	1.365	21.654	pass	4	I	140407
9479628143_J	AFA2_51	hiPS 36 (U)	iPS	feeder	F	1	Falk lab	1.328	22.897	pass	4	J	140407
9479628143_K	AFA2_23	hiPS 09-I (U)	iPS	feeder	F	1	Falk lab	1.304	29.256	pass	4	K	140407
9479628143_L	AFA2_42	hiPS 07-I (U)*	iPS	feeder	F	1	Falk lab	1.367	21.121	pass	4	L	140407
3998532082_A	AFA3_8	hiPS 17-II (D)	iPS	laminin	M	0	Falk lab	1.583	23.298	pass	5	A	150721
3998532082_C	AFA3_9	hiPS 19-I (T)*	iPS	transfer	F	0	Falk lab	1.294	23.019	pass	5	C	150721
3998532082_D	AFA3_1	hiPS 16-II (T)	iPS	transfer	M	1	Falk lab	1.261	30.104	pass	5	D	150721
3998532082_F	AFA3_6	hiPS 20-VI (D)	iPS	laminin	F	1	Falk lab	1.264	28.483	pass	5	F	150721
3998532082_G	AFA3_4	hiPS 21 (D)	iPS	laminin	F	1	Falk lab	1.622	19.058	further evaluate	5	G	150721
3998532082_H	AFA3_11	hiPS 13-III (D)	iPS	laminin	M	0	Falk lab	1.444	24.345	pass	5	H	150721
3998532082_I	AFA3_2	hiPS 22-III (T)	iPS	transfer	M	1	Falk lab	1.476	23.752	pass	5	I	150721
3998532082_J	AFA3_5	hiPS 23-I (D)	iPS	laminin	M	1	Falk lab	1.512	13.608	further evaluate	5	J	150721
3998532082_K	AFA3_9	hiPS 19-I (D)	iPS	transfer	F	0	Falk lab	1.31	22.175	pass	5	K	150721
3998532082_L	AFA3_10	hiPS 13-II (D)	iPS	laminin	M	0	Falk lab	1.321	25.813	pass	5	L	150721
200070380047_A	AFA4_4	hiPS 01-IV (D)*	iPS	laminin	M	1	Falk lab	1.437	23.994	pass	6	A	160205
200070380047_B	AFA4_5	hiPS 02-I (T)	iPS	transfer	M	1	Falk lab	1.612	17.665	further evaluate	6	B	160205
200070380047_C	AFA4_1	hiPS 03-I (D)	iPS	laminin	M	0	Falk lab	1.276	28.204	pass	6	C	160205
200070380047_D	AFA4_10	hiPS 04 (D)	iPS	transfer	F	0	Falk lab	1.312	29.773	pass	6	D	160205
200070380047_F	AFA4_9	hiPS 05-I (T)	iPS	transfer	F	1	Falk lab	1.263	25.445	pass	6	F	160205
200070380047_G	AFA4_6	hiPS 06-I (T)	iPS	transfer	M	1	Falk lab	1.561	20.786	pass	6	G	160205
200070380047_H	AFA4_2	hiPS 03-V (D)	iPS	laminin	M	0	Falk lab	1.415	23.763	pass	6	H	160205
200070380047_I	AFA4_11	hiPS 07-I (D)	iPS	transfer	F	1	Falk lab	1.564	29.206	pass	6	I	160205
200070380047_J	AFA4_4	hiPS 01-IV (D)	iPS	laminin	M	1	Falk lab	1.437	23.994	pass	6	J	160205
200070380047_L	AFA4_3	hiPS 01-II (D)	iPS	laminin	M	1	Falk lab	1.499	24.628	pass	6	L	160205
200647550061_A	AFA5_5	hiPS 08-I (U)**	iPS	feeder	M	0	Falk lab	1.301	31.319	pass	7	A	160609
200647550061_B	AFA5_12	hiPS 06-I (T)**	iPS	transfer	M	1	Falk lab	1.533	22.435	pass	7	B	160609
200647550061_C	AFA5_2	hiPS 09-II (U)**	iPS	feeder	F	1	Falk lab	1.281	29.813	pass	7	C	160609
200647550061_D	AFA5_8	hiPS 10-III (D)**	iPS	laminin	F	1	Falk lab	1.616	29.653	pass	7	D	160609
200647550061_E	AFA5_4	hiPS 11-II (U)**	iPS	feeder	M	0	Falk lab	1.475	18.506	borderline	7	E	160609
200647550061_F	AFA5_11	hiPS 03-V (D)**	iPS	laminin	M	0	Falk lab	1.415	23.763	pass	7	F	160609
200647550061_G	AFA5_7	hiPS 12-IV (U)**	iPS	feeder	F	1	Falk lab	1.434	28.113	pass	7	G	160609
200647550061_H	AFA5_10	hiPS 13-II (D)**	iPS	laminin	M	0	Falk lab	1.321	25.813	pass	7	H	160609
200647550061_I	AFA5_1	hiPS 06-XII (U)**	iPS	feeder	M	1	Falk lab	1.289	27.792	pass	7	I	160609
200647550061_J	AFA5_6	hiPS 14-I (U)**	iPS	feeders/matrigel	M	1	Falk lab	1.396	29.726	pass	7	J	160609
200647550061_K	AFA5_3	hiPS 15-II (U)**	iPS	feeder	M	0	Falk lab	1.27	23.398	pass	7	K	160609
200647550061_L	AFA5_9	hiPS 16-II (T)**	iPS	transfer	M	1	Falk lab	1.261	30.104	pass	7	L	160609
200647550010_A	AFA5_5	hiPS 09-II (U)**	iPS	feeder	F	1	Falk lab	1.301	31.319	pass	8	A	160617
200647550010_B	AFA5_2	hiPS 31-II (T)	iPS	transfer	M	1	Falk lab	1.487	20.669	pass	8	B	160617
200647550010_C	AFA5_12	hiPS 37-I (D)*	iPS	laminin	F	0	Falk lab	1.419	32.859	pass	8	C	160617
200647550010_D	AFA5_6	hiPS 12-IV (T)	iPS	transfer	F	1	Falk lab	1.457	27.473	pass	8	D	160617
200647550010_E	AFA5_1	hiPS 17-I (D)	iPS	laminin	M	0	Falk lab	1.524	28.279	pass	8	E	160617
200647550010_F	AFA5_10	hiPS 37-II (D)	iPS	laminin	F	0	Falk lab	1.295	30.636	pass	8	F	160617
200647550010_G	AFA5_3	hiPS 11-II (T)	iPS	transfer	M	0	Falk lab	1.555	29.544	pass	8	G	160617
200647550010_H	AFA5_9	hiPS 37-I (D)	iPS	laminin	F	0	Falk lab	1.356	32.273	pass	8	H	160617
200647550010_I	AFA5_4	hiPS 08-II (T)	iPS	transfer	M	0	Falk lab	1.528	26.419	pass	8	I	160617
200647550010_J	AFA5_11	hiPS 38-I (D)	iPS	laminin	F	0	Falk lab	1.344	27.503	pass	8	J	160617
200647550010_K	AFA5_8	hiPS 27-XX (T)	iPS	transfer	M	1	Falk lab	1.587	24.546	pass	8	K	160617
200647550010_L	AFA5_7	hESC H9 (T)	ES cell	transfer	F	0	Other	1.343	24.769	pass	8	L	160617
200778090037_A	AFA7_3	hESC HS983A (D)	ES cell	laminin	M	0	Other	1.593	23.309	pass	9	A	160826
200778090037_B	AFA7_1	hiPS 40m-II (D)	iPS	laminin	F	0	Falk lab	1.325	23.702	pass	9	B	160826
200778090037_C	AFA7_6	hiPS 30 (D)	iPS	laminin	F	0	Falk lab	1.307	29.497	pass	9	C	160826
200778090037_D	AFA7_2	ESC HS975 (D)*	ES cell	laminin	F	0	Other	1.347	26.632	pass	9	D	160826
200778090037_E	AFA7_1	hiPS 32 (D)	iPS	laminin	F	1	Falk lab	1.385	29.703	pass	9	E	160826
200778090037_F	AFA7_5	hiPS 39 (T)	iPS	transfer (UU)	F	0	Other	1.278	27.211	pass	9	F	160826
200778090037_G	AFA7_1	hiPS 40m-I (D)	iPS	laminin	F	0	Falk lab	1.376	29.467	pass	9	G	160826
200778090037_H	AFA7_2	ESC HS975 (D)	ES cell	laminin	F	0	Other	1.317	26.528	pass	9	H	160826
200778090037_I	AFA7_8	hiPS 40-I (D)	iPS	laminin (sendai)	F	0	Falk lab	1.283	25.591	pass	9	I	160826
200778090037_J	AFA7_4	hiPS 46 (T)	iPS	transfer (UU)	M	0	Other	1.495	20.55	pass	9	J	160826
200778090037_K	AFA7_9	hiPS 40-II (D)	iPS	laminin (sendai)	F	0	Falk lab	1.286	29.12	pass	9	K	160826
200778090037_L	AFA7_7	hiPS 38-II (D)	iPS	laminin	F	0	Falk lab	1.302	27.69	pass	9	L	160826
200778090045_A	AFA_2_5	hiPS 45 (D)	iPS	laminin	F	1	Falk lab	1.326	27.155	pass	10	A	170505
200778090045_B	AFA7_2_2	hiPS 02-II (T)	iPS	transfer	M	1	Falk lab	1.684	10.868	further evaluate	10	B	170505
200778090045_C	AFA7_2_4	hiPS 44 (T)	iPS	transfer	?	1	Falk lab	1.513	20.112	pass	10	C	170505
200778090045_D	AFA7_2_1	hiPS 27-I (T)	iPS	transfer	M	1	Falk lab	1.672	18.647	further evaluate	10	D	170505
200778090045_E	AFA7_2_8	hiPS 47 (D)	iPS	laminin	M	0	Falk lab	1.368	20.718	pass	10	E	170505
200778090045_F	AFA7_2_11	hiPS 35-I (D)	iPS	transfer	M	1	Falk lab	1.425	25.887	pass	10	F	170505
200778090045_G	AFA07_2_12	hiPS 27-I (T)*	iPS	transfer	M	1	Falk lab	1.655	18.838	further evaluate	10	G	170505
200778090045_H	AFA7_2_10	hiPS 42 (D)	iPS	transfer	M	1	Falk lab	1.685	13.389	further evaluate	10	H	170505
200778090045_I	AFA7_2_7	hiPS 48 (D)	iPS	laminin	M	0	Falk lab	1.302	23.008	pass	10	I	170505
200778090045_J	AFA7_2_3	hiPS 28 (T)	iPS	transfer	F	0	Falk lab	1.338	23.75	pass	10	J	170505
200778090045_K	AFA7_2_9	hiPS 43 (T)	iPS	transfer	F	1	Falk lab	1.393	11.66	further evaluate	10	K	170505
200778090045_L	AFA7_2_6	hiPS 49 (D)	iPS	laminin	M	1	Falk lab	1.438	26.523	pass	10	L	170505
