# Supplementary material for: Defined culture conditions robustly maintain human stem cell pluripotency, highlighting a role for Ca2+ signaling
Source: Commun Biol. 2025 Feb 18;8:255. doi: 10.1038/s42003-025-07658-z (PMC11836331; doi:10.1038/s42003-025-07658-z)
Supplement: Supplementary file 4 — Supplementary Data 2 [file 42003_2025_7658_MOESM4_ESM.xlsx]

## Sheet: UD PSCs vs Fibroblast
row.names	logFC	AveExpr	t	P.Value	adj.P.Val	B	Symbol	Entrez
4760377	-1.91945	5.75845	-5.75173	5.17502e-06	3.58723e-05	3.25661	A2LD1	87769
3610072	-2.39645	6.31247	-5.79524	4.63011e-06	3.26497e-05	3.36876	A4GALT	53947
7210327	-1.30554	7.4488	-8.4694	7.43317e-09	1.15171e-07	9.89738	AADACL1	57552
7650020	-1.89221	6.2274	-6.7819	3.90065e-07	3.654e-06	5.87074	AADACL1	57552
60280	4.06247	10.3423	9.54447	7.24664e-10	1.53265e-08	12.2706	AASS	10157
1500465	3.59489	9.62248	8.6954	4.49936e-09	7.48034e-08	10.4089	AASS	10157
430402	1.17173	5.71243	3.01874	0.00572595	0.0177326	-3.6697	ABCA3	21
3400753	-2.41433	4.6243	-20.8173	1.63816e-17	3.31891e-15	30.1222	ABCA6	23460
6940519	-1.12406	4.61879	-12.5928	1.93001e-12	8.97119e-11	18.3083	ABCA6	23460
5220386	-1.25236	4.59704	-7.42256	8.30561e-08	9.41335e-07	7.44111	ABCA9	10350
1070594	-1.74309	4.67237	-11.9813	6.22036e-12	2.46274e-10	17.1221	ABCB4	5244
5700286	1.51105	9.03305	7.54747	6.18036e-08	7.33578e-07	7.74156	ABCB7	22
270615	-5.38937	5.31935	-14.2869	1.27878e-13	8.44194e-12	21.0782	ABCC3	8714
6110181	-1.23326	7.32879	-6.02992	2.5478e-06	1.92323e-05	3.97149	ABCC4	10257
2190273	1.12021	10.2126	4.97037	3.90019e-05	0.000215206	1.22827	ABCF1	23
4540091	1.04028	6.50322	4.27407	0.000239305	0.00107741	-0.577196	ABCG1	9619
1430360	-1.78663	6.65044	-6.22285	1.5652e-06	1.25016e-05	4.4638	ABHD14A	25864
150064	-2.05543	4.72027	-12.6701	1.86321e-12	8.71586e-11	18.3518	ABHD14B	84836
5340450	-2.2818	5.10888	-7.99213	2.1942e-08	2.93395e-07	8.79507	ABHD15	116236
2710070	4.575	8.83908	12.6049	2.08694e-12	9.57938e-11	18.2362	ABHD9	79852
6980739	-4.93111	5.00367	-15.4499	2.14862e-14	1.83488e-12	22.8895	ABI3BP	25890
2510520	-2.32918	4.75121	-14.7126	6.57038e-14	4.83755e-12	21.7548	ABL2	27
4670717	-1.5743	4.75984	-10.0597	2.50361e-10	5.97955e-09	13.3546	ABL2	27
2570112	4.92631	9.92786	27.0177	3.49927e-20	1.62633e-17	36.2231	ABLIM1	3983
6400243	3.69549	8.30216	18.4366	3.49519e-16	5.18576e-14	27.0548	ABLIM1	3983
2350747	-1.87777	4.6286	-6.24823	1.46843e-06	1.18316e-05	4.52833	ABLIM3	22885
5860431	-1.05269	4.69429	-7.66167	4.63106e-08	5.66389e-07	8.03262	ABR	29
6620609	-2.11842	4.8767	-13.0052	1.04763e-12	5.2971e-11	18.9382	ABTB1	80325
2970044	-2.91558	5.78419	-11.3623	1.97116e-11	6.61507e-10	15.9473	ABTB1	80325
2190414	1.4493	10.6568	5.20362	2.12689e-05	0.000125138	1.83554	ACACA	31
2630692	1.37978	10.2986	4.83259	5.58451e-05	0.000296671	0.869565	ACACA	31
2230678	1.26209	7.03373	4.68972	8.10506e-05	0.000413587	0.498041	ACACB	32
3370136	-1.26745	8.78968	-3.7374	0.000955109	0.00366966	-1.93908	ACAD11	84129
730671	1.30126	9.6744	11.0802	3.09128e-11	9.77531e-10	15.4811	ACAD8	27034
110441	-1.13744	5.19155	-5.87372	3.78962e-06	2.72862e-05	3.57076	ACADS	35
1240551	-1.63377	8.29866	-6.77549	3.96257e-07	3.70609e-06	5.85477	ACADVL	37
1170647	-1.56708	11.0944	-5.24783	1.89643e-05	0.000112822	1.95057	ACADVL	37
610093	-1.62305	5.49178	-4.69055	8.0876e-05	0.000412912	0.50019	ACADVL	37
7330753	2.89761	11.9856	8.98366	2.3951e-09	4.36482e-08	11.0516	ACAT2	39
6420056	1.28272	5.92441	3.40961	0.00218805	0.00761863	-2.74557	ACAT2	39
630678	3.90588	8.12254	11.4147	1.7869e-11	6.06864e-10	16.0473	ACBD7	414149
3390379	-1.83028	6.31	-5.56498	8.35748e-06	5.46323e-05	2.77391	ACCS	84680
1010307	1.57804	5.97602	7.93846	2.48287e-08	3.26351e-07	8.66927	ACER2	340485
4290279	1.06268	10.9376	7.27701	1.16892e-07	1.28228e-06	7.09321	ACLY	47
4200259	1.08892	11.8674	6.38615	1.03935e-06	8.72122e-06	4.87794	ACLY	47
520575	1.36277	9.07525	6.31942	1.22822e-06	1.01097e-05	4.709	ACN9	57001
4900438	-1.51996	6.8088	-4.7245	7.40241e-05	0.000382113	0.588421	ACOT1	641371
6290059	-1.25977	7.39522	-3.79574	0.000822782	0.00321549	-1.79317	ACOT2	10965
4290050	1.59491	11.7621	11.244	2.40457e-11	7.84879e-10	15.7425	ACOT7	11332
6580639	1.81119	10.6664	10.3861	1.29922e-10	3.38061e-09	14.0238	ACOT7	11332
5220497	-1.42737	7.81531	-5.49888	9.90855e-06	6.36109e-05	2.60265	ACOT9	23597
1010114	-1.27323	7.76922	-3.83877	0.000736893	0.00291945	-1.68517	ACOX2	8309
4540010	-1.31502	7.13742	-7.02176	2.17295e-07	2.17866e-06	6.46428	ACOX3	8310
1500152	1.06304	10.7943	6.40505	9.91431e-07	8.39103e-06	4.92571	ACP1	52
7050082	1.03232	5.76039	2.91336	0.00737442	0.0221014	-3.91011	ACP5	54
3800538	2.03449	8.27185	6.05549	2.38797e-06	1.81881e-05	4.03691	ACPL2	92370
5720537	1.82781	8.46292	5.52809	9.19011e-06	5.94141e-05	2.67836	ACPL2	92370
2480730	1.25558	5.78311	3.90422	0.000622875	0.00251868	-1.52026	ACSBG1	23205
1030431	-2.17877	5.91531	-6.74429	4.27817e-07	3.96466e-06	5.77708	ACSL1	2180
7040286	-1.55728	4.55833	-12.4793	2.3625e-12	1.0661e-10	18.1025	ACSL5	51703
6580735	1.47097	5.98905	4.70051	7.88027e-05	0.000403308	0.526068	ACSM3	6296
4180292	1.16621	5.4881	3.94333	0.000563244	0.00230741	-1.42142	ACSM3	6296
5080132	5.35136	10.0016	3.43921	0.00203169	0.00713677	-2.67377	ACTA1	58
6480059	-4.2841	8.94932	-4.01603	0.000466968	0.00195694	-1.23705	ACTA2	59
4260201	3.5362	10.5156	4.76165	6.71888e-05	0.000349841	0.685029	ACTC1	70
830348	3.71791	8.16111	5.03173	3.32457e-05	0.000186314	1.38804	ACTN3	89
270437	-1.52767	9.47954	-6.91269	2.83282e-07	2.76675e-06	6.19517	ACTN4	81
2630064	-1.41446	9.59258	-8.09425	1.73612e-08	2.38662e-07	9.03345	ACTR10	55860
5490278	1.4654	6.25907	5.17019	2.31971e-05	0.000135291	1.74853	ACTR3B	57180
2750403	1.0634	6.88096	4.59303	0.000104294	0.00051728	0.246985	ACTR3B	57180
2690670	1.28286	7.56532	5.91429	3.41757e-06	2.49127e-05	3.67502	ACTR5	79913
6940360	-1.80279	9.34029	-7.38777	9.02145e-08	1.01386e-06	7.35709	ACVR1	90
4590349	-1.09266	7.17707	-5.77698	4.8513e-06	3.39649e-05	3.32171	ACVR2A	92
610564	2.64791	6.82454	9.31921	1.16558e-09	2.32935e-08	11.7859	ACVR2B	93
4610746	-2.61585	4.55173	-13.6682	3.46303e-13	1.99503e-11	20.065	ACVRL1	94
5910451	-4.55696	5.24664	-6.68305	4.97425e-07	4.53675e-06	5.62427	ACVRL1	94
5290672	-1.96107	6.70106	-7.11997	1.71351e-07	1.7781e-06	6.70542	ACYP2	98
520689	-2.65419	4.76557	-14.4783	9.46096e-14	6.57056e-12	21.3844	ADAM12	8038
6420692	-1.17942	4.60972	-6.12176	2.01949e-06	1.57031e-05	4.20623	ADAM12	8038
6180392	-1.26299	5.15384	-5.90029	3.54161e-06	2.57529e-05	3.63904	ADAM12	8038
6480131	-1.3049	5.34878	-6.26816	1.39673e-06	1.13285e-05	4.57895	ADAM15	8751
1980553	-1.37765	7.00795	-5.04685	3.19628e-05	0.000179776	1.42743	ADAM15	8751
1470039	1.01008	5.60107	6.36511	1.09547e-06	9.14251e-06	4.82473	ADAM22	53616
110731	1.91603	7.50675	5.64193	6.85735e-06	4.59298e-05	2.97305	ADAM23	8745
1440224	-1.7671	4.59578	-16.0181	8.19257e-15	7.89092e-13	23.8592	ADAM33	80332
3420025	-1.22917	4.60564	-12.7973	1.35129e-12	6.59418e-11	18.6713	ADAM33	80332
2940730	-1.09449	5.20036	-3.4989	0.00174874	0.00625503	-2.52834	ADAM9	8754
6900086	-3.77878	7.38111	-9.0259	2.18576e-09	4.0157e-08	11.1448	ADAMTS1	9510
70487	3.84482	8.18358	21.0489	1.49099e-17	3.04172e-15	30.2228	ADAMTS19	171019
7150609	-2.16195	4.76231	-14.6122	7.62225e-14	5.44289e-12	21.6035	ADAMTS2	9509
3400600	-2.78513	4.77366	-12.6709	1.86077e-12	8.71586e-11	18.3531	ADAMTS2	9509
6180332	-3.67655	4.72909	-30.616	1.28379e-21	1.04761e-18	39.4387	ADAMTS5	11096
20100	-2.24122	5.0969	-7.84729	3.06573e-08	3.91915e-07	8.45468	ADAMTS6	11174
2480239	2.20715	6.98773	4.50249	0.000132056	0.000636177	0.0123305	ADAMTS8	11095
5890326	-2.19117	4.72316	-13.721	3.17679e-13	1.87023e-11	20.1528	ADAMTSL1	92949
3140368	-2.35936	4.79853	-11.8908	7.43127e-12	2.85551e-10	16.9419	ADAMTSL1	92949
10286	-2.97014	5.44891	-5.7749	4.87719e-06	3.40974e-05	3.31635	ADAMTSL4	54507
780678	-2.7091	4.77264	-5.45477	1.11027e-05	7.03697e-05	2.48824	ADAMTSL4	54507
3460356	-1.46986	4.96819	-8.40792	8.53084e-09	1.29515e-07	9.75706	ADAMTSL5	339366
2900450	1.01552	11.8908	13.3579	5.19685e-13	2.85361e-11	19.6442	ADAR	103
4760079	-1.67321	6.14635	-5.93151	3.27105e-06	2.39575e-05	3.71923	ADARB1	104
7330097	-1.6545	8.46648	-5.92314	3.34143e-06	2.44e-05	3.69775	ADARB1	104
580561	2.92808	7.37121	8.36354	9.42562e-09	1.41202e-07	9.65546	ADCY1	107
610592	1.0966	5.39054	3.68827	0.00108255	0.00408975	-2.06144	ADCY1	107
3800050	-1.14238	9.47786	-4.31254	0.000216533	0.000986979	-0.478204	ADCY3	109
6330224	-2.793	4.72217	-27.463	1.891e-20	9.57792e-18	36.8238	ADCY4	196883
50735	-2.85716	5.5346	-13.7148	3.20881e-13	1.88154e-11	20.1426	ADCY7	113
3060100	-2.92138	6.26243	-11.5071	1.50405e-11	5.22276e-10	16.2231	ADCY9	115
1010477	3.90446	8.65151	14.2521	1.35138e-13	8.8221e-12	21.022	ADD3	120
3370347	-5.52313	4.90756	-27.506	2.25635e-20	1.10474e-17	36.6527	ADH1A	124
2490612	-2.38869	4.55651	-13.5469	4.2276e-13	2.38376e-11	19.862	ADH1B	125
6620278	-1.10336	6.38604	-2.60431	0.0151954	0.0413482	-4.58937	ADI1	55256
5670465	-2.35106	12.1746	-4.89454	4.75193e-05	0.000256944	1.03081	ADM	133
3610626	-1.10384	8.39706	-2.82155	0.00916979	0.026714	-4.11611	ADM2	79924
360678	1.18607	10.0819	5.88481	3.68404e-06	2.66567e-05	3.59927	ADNP	23394
7330270	2.18442	10.0856	11.9682	6.45855e-12	2.54334e-10	17.0849	ADNP2	22850
2060040	-1.27098	6.62889	-4.50135	0.000132448	0.000637543	0.00938491	ADORA2B	136
3390735	-1.00168	5.5192	-4.34397	0.000199535	0.000917763	-0.397225	ADPRHL1	113622
5720523	-1.98826	6.32714	-7.3663	9.49443e-08	1.06093e-06	7.30516	ADRA2A	150
5870228	1.1055	12.4299	8.50564	6.58041e-09	1.03938e-07	10.0171	ADSL	158
5960097	1.01536	11.1378	7.72839	3.91774e-08	4.86645e-07	8.20145	ADSS	159
6580711	-3.8638	8.27603	-7.94238	2.46052e-08	3.24138e-07	8.67847	AEBP1	165
4260671	1.45697	8.55275	9.9017	3.43508e-10	7.93254e-09	13.0314	AEBP2	121536
5090438	1.40171	9.32029	5.51526	9.49906e-06	6.12901e-05	2.6451	AEN	64782
1230458	-1.04793	9.90085	-3.28355	0.00299481	0.0100375	-3.04865	AES	166
2690187	-1.98134	6.89476	-3.82526	0.000762859	0.00300893	-1.71911	AFAP1	60312
4590133	1.63528	6.24188	4.41101	0.00016759	0.00078647	-0.224249	AFAP1L2	84632
650753	-3.37063	5.31424	-10.1974	1.89527e-10	4.69059e-09	13.6386	AFF3	3899
2030161	2.1877	8.22429	3.2129	0.00356576	0.0117263	-3.21653	AFP	174
1850075	1.12311	9.49645	4.64506	9.10626e-05	0.000458859	0.382024	AGBL5	60509
2940113	1.05715	9.24287	5.8525	4.0003e-06	2.86486e-05	3.51619	AGL	178
4890255	1.50615	6.54622	5.35127	1.45074e-05	8.91409e-05	2.21949	AGMAT	79814
3520671	-1.01872	7.42566	-4.47583	0.000141555	0.000675953	-0.0566698	AGPAT2	10555
3850435	-1.20626	4.74363	-5.85238	4.00152e-06	2.86504e-05	3.51588	AGPAT3	56894
3440025	1.32062	8.44587	4.27496	0.000238748	0.00107522	-0.574887	AGPAT4	56895
830719	2.91179	9.25696	19.0521	1.6069e-16	2.53795e-14	27.8373	AGPAT5	55326
4760427	1.7453	9.51964	9.82314	4.0616e-10	9.19241e-09	12.8611	AGTPBP1	23287
940040	-2.80821	4.92838	-15.8087	1.26692e-14	1.15584e-12	23.4252	AGTR1	185
160682	-2.83517	4.78839	-13.0034	1.05095e-12	5.30477e-11	18.935	AGTR1	185
2600768	1.00764	5.44824	2.82345	0.00912883	0.0266234	-4.11189	AGXT2L1	64850
870139	-1.73099	6.07375	-7.69013	4.42081e-08	5.44073e-07	8.08229	AGXT2L2	85007
5690082	-1.2916	4.84623	-7.59938	5.46926e-08	6.58417e-07	7.86585	AGXT2L2	85007
1230196	1.05877	8.56854	5.92986	3.28485e-06	2.40226e-05	3.71499	AHCTF1	25909
3710537	1.63959	12.7568	11.5577	1.33594e-11	4.73985e-10	16.3419	AHCY	191
870039	1.20006	6.97727	4.57297	0.000109891	0.000541239	0.194979	AHCYL2	23382
5860253	-1.57677	6.17264	-3.27213	0.0030807	0.0102925	-3.07589	AHI1	54806
2810482	-2.50046	4.73585	-10.3846	1.30307e-10	3.38763e-09	14.0208	AHNAK	79026
3710400	-2.663	5.43686	-9.23086	1.40698e-09	2.74454e-08	11.594	AHNAK	79026
450553	-4.548	8.05442	-5.57045	8.24051e-06	5.39517e-05	2.7881	AHNAK	79026
5260594	-3.72771	5.55952	-11.2451	2.45716e-11	7.9938e-10	15.7225	AHNAK2	113146
6060367	-1.56031	5.27399	-8.4904	7.09237e-09	1.10473e-07	9.94519	AHR	196
1410021	6.93294	12.5537	43.8899	2.10839e-25	7.18855e-22	47.5878	AIF1L	83543
4010647	6.16294	10.2285	29.0497	5.9042e-21	3.7706e-18	37.9599	AIF1L	83543
5420414	1.38612	6.05178	6.36186	1.10443e-06	9.20215e-06	4.81649	AIFM1	9131
270612	-1.06932	4.98849	-5.42404	1.20194e-05	7.53891e-05	2.4085	AIFM2	84883
6620386	2.02028	6.32126	8.93773	2.64628e-09	4.71721e-08	10.9499	AIM1L	55057
7000082	2.49035	6.76428	8.52464	6.57071e-09	1.0389e-07	10.023	AIM1L	55057
4220376	1.44198	5.91529	6.73114	4.41872e-07	4.07691e-06	5.74431	AIM1L	55057
610689	-1.34412	7.95916	-6.83243	3.4464e-07	3.27759e-06	5.9963	AIP	9049
5130162	-1.77125	6.92586	-6.67983	5.0139e-07	4.57149e-06	5.61622	AK1	203
6270148	-3.13937	5.15081	-10.5933	8.62446e-11	2.35465e-09	14.4418	AK5	26289
2680220	-1.61345	5.10369	-5.94229	3.18258e-06	2.34032e-05	3.7469	AK5	26289
4810494	1.66877	7.24583	6.23035	1.53597e-06	1.22982e-05	4.48286	AKAP1	8165
670041	2.01569	8.81486	7.44575	7.86102e-08	8.96828e-07	7.49703	AKAP12	9590
3290564	1.45786	5.69262	4.04336	0.000435139	0.00183744	-1.16754	AKAP12	9590
6940475	1.17793	7.46673	3.92411	0.000591813	0.00241138	-1.47003	AKAP12	9590
2060341	-1.54037	4.79102	-9.51718	7.67359e-10	1.61365e-08	12.2122	AKAP13	11214
5340504	1.25156	8.65961	3.74248	0.000942793	0.00362661	-1.92639	AKAP7	9465
520040	2.29079	10.9952	11.4318	1.73075e-11	5.91213e-10	16.0799	AKIRIN1	79647
5820133	2.22067	10.4258	6.44889	8.88756e-07	7.63421e-06	5.03638	AKIRIN1	79647
1260544	1.03645	6.37368	2.55436	0.0170281	0.0456835	-4.69515	AKIRIN1	79647
6130424	1.15558	12.0868	8.17832	1.41132e-08	1.99616e-07	9.2426	AKR1A1	10327
1500504	1.028	11.7059	6.51733	7.49599e-07	6.57735e-06	5.20879	AKR1A1	10327
5340129	-4.95955	5.7151	-14.4128	1.04854e-13	7.1303e-12	21.2799	AKR1C2	1646
7210632	-4.84888	7.478	-11.9484	6.69476e-12	2.61029e-10	17.0483	AKR1C3	8644
6180681	-1.06614	10.5911	-6.42926	9.33322e-07	7.96578e-06	4.98685	AKR7A2	8574
70484	-1.21784	8.47185	-5.42401	1.20204e-05	7.53891e-05	2.40841	AKR7A3	22977
2470619	-1.32164	9.55555	-10.757	5.78171e-11	1.67669e-09	14.8426	AKT1	207
6200431	-1.40131	9.96218	-6.23588	1.51476e-06	1.21615e-05	4.49692	AKT1	207
3120162	-1.20115	7.09547	-4.84653	5.38512e-05	0.000287008	0.905867	ALAD	210
4920148	-5.5273	6.9748	-11.6167	1.22766e-11	4.39817e-10	16.4301	ALDH1A3	220
2360551	-4.99366	6.4798	-11.4243	1.75507e-11	5.96745e-10	16.0657	ALDH1A3	220
4250411	-1.60333	5.15126	-9.37536	1.03474e-09	2.09495e-08	11.9073	ALDH1L2	160428
2970356	-4.82102	4.75514	-13.6233	3.72826e-13	2.1267e-11	19.9899	ALDH3B1	221
1470427	1.35997	8.2549	10.1878	1.84994e-10	4.59776e-09	13.6592	ALDH4A1	8659
2640273	1.16045	7.00874	4.56455	0.000112332	0.000551743	0.173133	ALDH4A1	8659
7040327	1.36033	5.79324	6.23543	1.51647e-06	1.21719e-05	4.49578	ALDH5A1	7915
7330544	1.44368	10.3952	5.55878	8.49193e-06	5.5388e-05	2.75785	ALDOC	230
2340524	-1.31874	6.25693	-5.66227	6.50854e-06	4.39039e-05	3.02562	ALG14	199857
50128	-1.03641	6.89024	-4.54935	0.000116871	0.000571175	0.133738	ALG14	199857
1440474	2.0775	7.80144	5.14494	2.47693e-05	0.000143323	1.6828	ALG1L	200810
6960243	1.84312	9.57654	6.50641	7.70225e-07	6.7342e-06	5.18131	ALG6	29929
2970296	1.1671	10.2674	6.766	4.05589e-07	3.78134e-06	5.83117	ALG8	79053
4850632	1.03217	10.5293	5.88967	3.6387e-06	2.63481e-05	3.61176	ALG8	79053
7160167	1.07246	8.01348	6.94863	2.59535e-07	2.55851e-06	6.284	ALKBH1	8846
5130736	1.23966	7.12463	6.01522	2.64453e-06	1.9859e-05	3.93386	ALMS1	7840
5810154	2.99594	7.77021	15.1086	3.58532e-14	2.88564e-12	22.3699	ALOX15B	247
1780273	1.3605	5.93103	3.79602	0.00082218	0.00321357	-1.79246	ALOX5	240
540390	-2.63807	4.58874	-35.1085	4.2425e-23	5.41877e-20	42.6982	ALPK1	80216
5270519	-6.63581	5.76205	-7.39506	8.86629e-08	9.97951e-07	7.37472	ALPK2	115701
6100356	7.76153	12.1662	38.7507	4.70968e-24	8.64726e-21	44.7472	ALPL	249
50050	1.86793	11.4599	11.5833	1.30584e-11	4.64093e-10	16.3672	AMD1	262
3870619	1.33086	9.1649	3.71887	0.00100133	0.00382078	-1.98527	AMD1	262
4610594	-1.11769	4.92376	-6.47482	8.33172e-07	7.21158e-06	5.10176	AMFR	267
1400672	-1.75217	7.36334	-5.7762	4.86098e-06	3.40245e-05	3.3197	AMFR	267
3780156	1.35697	5.62024	3.63385	0.00124318	0.00462055	-2.19641	AMH	268
940450	2.27897	9.64693	4.04484	0.000433479	0.00183122	-1.16378	AMT	275
730647	1.46187	9.82728	5.99085	2.81324e-06	2.09917e-05	3.87142	ANAPC1	64682
3890484	-2.01706	6.2946	-9.40978	9.62093e-10	1.97095e-08	11.9816	ANG	283
3930392	-2.30536	7.48373	-8.29101	1.11006e-08	1.62806e-07	9.48887	ANG	283
3120326	-3.30386	5.77964	-6.61148	5.9358e-07	5.32934e-06	5.44518	ANGPT1	284
3360066	-2.78568	5.58145	-6.51503	7.53893e-07	6.60713e-06	5.20301	ANGPT1	284
7650672	-3.32646	8.15383	-8.88862	2.94497e-09	5.1774e-08	10.8409	ANGPTL2	23452
4610433	-2.35644	7.09096	-2.74321	0.0110213	0.0313672	-4.28916	ANGPTL4	51129
1450672	1.73967	6.59919	8.59861	5.57403e-09	9.01202e-08	10.1906	ANK3	288
1850709	1.71861	6.32058	6.6481	5.42213e-07	4.91472e-06	5.53689	ANK3	288
1170630	-1.11107	7.23494	-4.40186	0.000171631	0.000802951	-0.247881	ANKRA2	57763
7400114	-1.16796	7.83639	-4.38897	0.000177487	0.000826705	-0.281155	ANKRA2	57763
7040132	-1.09972	7.36213	-4.36193	0.000190425	0.000879992	-0.350911	ANKRD12	23253
2120224	-2.64826	8.7932	-10.2371	1.75006e-10	4.39038e-09	13.7199	ANKRD13A	88455
4810053	-1.04043	6.96446	-6.58164	6.3907e-07	5.68081e-06	5.37037	ANKRD13C	81573
6380747	1.37037	7.0444	8.38746	8.93208e-09	1.34563e-07	9.71025	ANKRD32	84250
1070736	1.33939	7.29141	3.16392	0.00402167	0.013023	-3.33201	ANKRD32	84250
4860707	-1.31793	7.20437	-7.67641	4.56503e-08	5.60179e-07	8.04964	ANKRD33	341405
240682	-1.10906	6.25835	-4.93839	4.23889e-05	0.000231547	1.145	ANKRD37	353322
2750598	1.6612	8.81643	8.43014	8.11604e-09	1.24504e-07	9.80784	ANKRD46	157567
4880465	1.1191	7.15006	4.09591	0.000379846	0.00163092	-1.03361	ANKRD6	22881
5390064	1.62574	9.59907	8.95515	2.54799e-09	4.58092e-08	10.9885	ANKS1A	23294
2350201	1.42656	5.89801	5.51503	9.50471e-06	6.13131e-05	2.6445	ANKS1B	56899
6350397	1.38671	5.90305	3.06464	0.0051237	0.0161112	-3.56372	ANO1	55107
6580300	1.49011	5.80488	6.79569	3.77096e-07	3.54722e-06	5.90503	ANO2	57101
7040674	-1.1576	8.75322	-5.09763	2.80093e-05	0.000159928	1.55964	ANO6	196527
5810612	-5.83378	5.37038	-7.57315	5.81753e-08	6.94722e-07	7.80308	ANPEP	290
20647	-1.8545	9.77879	-6.58442	6.34693e-07	5.65011e-06	5.37733	ANTXR1	84168
3120689	-2.36405	6.54917	-6.45043	8.85341e-07	7.60933e-06	5.04027	ANTXR1	84168
60255	-2.92753	6.70599	-6.40749	9.85418e-07	8.35217e-06	4.93187	ANTXR1	84168
5700025	-2.15965	6.40463	-4.69703	7.95208e-05	0.000406629	0.517029	ANTXR1	84168
10685	-2.84298	7.0609	-5.38629	1.32513e-05	8.22312e-05	2.31046	ANTXR2	118429
6520215	-5.52024	8.30012	-3.10131	0.00468653	0.0148887	-3.47851	ANXA1	301
1300274	-1.93248	6.45542	-7.613	5.297e-08	6.39581e-07	7.8984	ANXA11	311
5900735	-1.93425	7.33824	-7.10261	1.78686e-07	1.84314e-06	6.66286	ANXA11	311
3520328	-3.84443	6.23058	-5.48519	1.02647e-05	6.56533e-05	2.56714	ANXA2	302
770730	-3.52911	8.64815	-3.99454	0.000493589	0.0020556	-1.29161	ANXA2	302
4780615	-2.78436	12.0334	-3.72389	0.00098859	0.00377952	-1.97276	ANXA2	302
3370202	-4.28686	9.36071	-3.76415	0.000892013	0.00345207	-1.87224	ANXA2P1	303
240594	2.64235	8.0693	3.69823	0.00105543	0.00400069	-2.03667	ANXA3	306
3440079	-1.83286	5.20053	-3.87398	0.000673213	0.00269662	-1.59654	ANXA4	307
1070451	-1.71645	12.2142	-7.59925	5.47093e-08	6.58417e-07	7.86554	ANXA5	308
2490598	-2.25201	6.54351	-8.14637	1.54141e-08	2.15515e-07	9.15456	ANXA6	309
450671	-2.0582	5.73864	-8.10097	1.70966e-08	2.35704e-07	9.04909	ANXA6	309
730725	1.88489	11.3441	13.954	2.05072e-13	1.26563e-11	20.5938	AOF2	23028
3780095	-2.72931	6.12309	-9.38729	1.00894e-09	2.04976e-08	11.9331	AOX1	316
7400468	1.68331	7.7367	8.66924	4.76689e-09	7.86283e-08	10.35	AP1G2	8906
2190241	-1.38742	9.34247	-7.54551	6.20903e-08	7.36088e-07	7.73686	AP1M1	8907
1170041	3.04981	7.81668	15.9809	9.86542e-15	9.25931e-13	23.6787	AP1M2	10053
4230360	1.27528	5.84533	4.03943	0.000439578	0.00185246	-1.17754	AP3B2	8120
7200402	-1.0403	9.75117	-5.48912	1.0161e-05	6.50187e-05	2.57735	AP3S1	1176
4280739	-3.00704	5.95908	-4.13062	0.000347206	0.00150663	-0.944982	APCDD1	147495
130138	-3.46754	7.06095	-6.4011	1.00126e-06	8.45716e-06	4.91573	APCDD1L	164284
450475	1.1018	11.3094	9.26964	1.21564e-09	2.4146e-08	11.7366	APEH	327
6510053	1.27186	12.6618	9.06567	1.96419e-09	3.64972e-08	11.2516	APEX1	328
3120309	1.30586	11.9775	8.69937	4.46014e-09	7.42775e-08	10.4178	APEX1	328
7160224	-1.37732	7.59988	-5.11542	2.67432e-05	0.000153715	1.60597	APH1B	83464
3450577	-1.47586	9.17789	-5.5074	9.69343e-06	6.24208e-05	2.62473	APLP2	334
3060717	-1.32208	6.31159	-4.19356	0.000294935	0.00130016	-0.783872	APLP2	334
1410279	-2.51406	6.01121	-13.6009	3.86761e-13	2.19411e-11	19.9526	APOBEC3F	200316
610379	-2.59713	6.50517	-10.1464	2.10049e-10	5.11659e-09	13.5337	APOBEC3F	200316
1190026	-1.68315	5.19812	-5.93084	3.27662e-06	2.39804e-05	3.71752	APOBEC3G	60489
3830465	3.65545	9.5521	11.7609	9.4175e-12	3.51075e-10	16.7004	APOC1	341
7150634	-5.37393	4.88241	-9.01298	2.2477e-09	4.12176e-08	11.1163	APOD	347
730414	4.7583	12.5153	19.6612	7.60756e-17	1.31463e-14	28.589	APOE	348
1980750	-2.07953	5.08798	-11.3903	1.87033e-11	6.301e-10	16.0008	APOL3	80833
1770364	-2.58022	4.79124	-16.258	6.62834e-15	6.53425e-13	24.0816	APOLD1	81575
2690132	1.00324	9.99969	5.00206	3.59136e-05	0.000199628	1.31079	APOO	79135
5270333	-1.41636	8.38504	-7.66625	4.67498e-08	5.71047e-07	8.02544	APPBP2	10513
4180100	-2.70891	8.5324	-10.021	2.70847e-10	6.41666e-09	13.2744	APPL2	55198
450619	-1.30206	4.65124	-11.6733	1.01121e-11	3.72258e-10	16.6205	AQP1	358
160494	-2.38219	4.56939	-25.3786	1.31903e-19	5.38181e-17	34.9157	AQP9	366
7380255	2.03153	9.86663	5.27285	1.77735e-05	0.000106601	2.01564	ARAP3	64411
6040097	1.66671	8.64153	4.65507	8.87147e-05	0.000447873	0.408037	ARAP3	64411
2680446	1.43049	10.1395	5.48148	1.03635e-05	6.6213e-05	2.55751	ARF3	377
1430136	-1.88831	9.80881	-6.75202	4.19759e-07	3.90353e-06	5.79636	ARF4	378
6770176	-1.22488	12.3118	-6.47783	8.26961e-07	7.17281e-06	5.10934	ARF4	378
5090056	-2.18112	8.12824	-6.52499	7.3547e-07	6.46676e-06	5.22807	ARFGAP3	26286
5720725	3.52712	9.106	14.7329	6.3677e-14	4.72383e-12	21.7867	ARG2	384
6480082	-1.12039	9.96598	-6.32009	1.22616e-06	1.00984e-05	4.7107	ARHGAP1	392
2000669	-1.56541	6.30412	-4.2467	0.000256936	0.00114822	-0.647525	ARHGAP10	79658
6060050	-1.03676	5.63825	-3.88009	0.000662742	0.00266157	-1.58115	ARHGAP11B	89839
3140445	-1.55688	4.98103	-4.29891	0.000224341	0.00101783	-0.51328	ARHGAP18	93663
6110332	2.02703	9.47959	10.6623	7.53283e-11	2.09359e-09	14.5798	ARHGAP19	84986
1260543	-1.58681	9.8449	-9.18313	1.55822e-09	2.98877e-08	11.4899	ARHGAP21	57584
130008	-1.84219	4.72805	-14.0504	1.72384e-13	1.0914e-11	20.7691	ARHGAP24	83478
10239	-1.8238	4.58948	-11.3312	2.08957e-11	6.96768e-10	15.8878	ARHGAP24	83478
2260538	-1.55807	4.5068	-9.59402	6.53312e-10	1.405e-08	12.3763	ARHGAP24	83478
4290243	-3.73054	5.1633	-8.34128	9.91004e-09	1.47855e-07	9.60441	ARHGAP24	83478
7000390	-1.21986	4.43625	-10.5511	8.67168e-11	2.36535e-09	14.4292	ARHGAP29	9411
4390441	-3.18289	4.99464	-8.1594	1.49632e-08	2.10121e-07	9.18479	ARHGAP30	257106
7200240	2.31426	7.29747	9.86277	3.74361e-10	8.56952e-09	12.9443	ARHGAP4	393
60551	1.76218	6.42535	10.0501	2.55289e-10	6.08735e-09	13.3348	ARHGAP8	23779
6760482	2.13708	6.53183	7.60431	5.40631e-08	6.51173e-07	7.87762	ARHGAP8	23779
110180	1.09898	6.13687	3.92159	0.000595656	0.00242463	-1.47639	ARHGAP9	64333
4760255	-1.20098	9.87268	-5.06302	3.06463e-05	0.000172901	1.46953	ARHGDIA	396
1570193	-2.15383	5.93939	-2.73535	0.0112252	0.0318951	-4.30637	ARHGDIB	397
5270193	-1.27549	5.79816	-8.15788	1.50149e-08	2.10579e-07	9.18128	ARHGEF12	23365
1030753	3.97225	8.33627	18.8366	2.10395e-16	3.23601e-14	27.566	ARHGEF16	27237
1660020	-2.22079	5.73372	-10.1508	2.08219e-10	5.08889e-09	13.5427	ARHGEF17	9828
6250546	1.49705	9.29562	4.65872	8.78759e-05	0.000444249	0.417498	ARHGEF19	128272
4120411	-1.18463	11.0016	-7.03033	2.12829e-07	2.14198e-06	6.48535	ARHGEF2	9181
6250435	-1.63686	7.45345	-6.89358	2.96796e-07	2.87496e-06	6.1479	ARHGEF3	50650
3850333	1.37269	5.86927	3.81541	0.000782364	0.00307636	-1.74384	ARHGEF4	50649
4150356	1.21931	6.80001	3.97844	0.000514516	0.00213127	-1.33246	ARHGEF5	7984
770703	-1.3001	7.67615	-4.70393	7.8103e-05	0.000400355	0.534956	ARHGEF6	9459
6280411	1.78597	11.0229	7.8951	2.74438e-08	3.55789e-07	8.56736	ARID1A	8289
4920463	1.563	7.78762	7.20972	1.38062e-07	1.47486e-06	6.92478	ARID2	196528
7100044	1.42443	7.86748	6.87816	3.0818e-07	2.97418e-06	6.10972	ARID2	196528
6510553	1.77226	10.2921	8.8658	3.09538e-09	5.41912e-08	10.7901	ARID3A	1820
1410408	-5.99905	6.16223	-7.93437	2.50641e-08	3.29002e-07	8.65967	ARID5B	84159
4860468	-1.09758	9.18553	-5.08107	2.92413e-05	0.000165995	1.51653	ARL1	400
2570523	-2.06021	9.22309	-7.11546	1.73228e-07	1.79567e-06	6.69436	ARL2BP	23568
1410113	2.07812	8.7948	9.03448	2.14557e-09	3.95175e-08	11.1637	ARL4A	10124
4780010	-1.31568	5.20206	-6.6843	4.95889e-07	4.52516e-06	5.6274	ARL4D	379
1710753	1.58713	8.11422	6.45792	8.68973e-07	7.48836e-06	5.05917	ARL5B	221079
2340564	1.55663	7.05836	5.08026	2.9303e-05	0.000166312	1.51442	ARL5B	221079
2070563	-1.56476	9.95	-6.29249	1.314e-06	1.07256e-05	4.64071	ARL6IP5	10550
4200274	1.45786	5.74092	4.15094	0.000329401	0.0014368	-0.893026	ARMC4	55130
2320647	-1.46628	7.4816	-4.35264	0.000195084	0.000899824	-0.374867	ARMCX3	51566
7150427	-1.44172	6.52092	-3.81496	0.000783266	0.00307867	-1.74497	ARMCX3	51566
4180307	-1.45135	7.4689	-4.35455	0.000194119	0.000895512	-0.369952	ARNT2	9915
130717	-2.01268	7.9283	-7.98193	2.24625e-08	2.99674e-07	8.77121	ARPC1B	10095
20142	-1.25186	11.174	-3.7037	0.00104082	0.00395244	-2.02305	ARPC5	10092
2140368	1.08195	8.79817	5.3194	1.57548e-05	9.5784e-05	2.13666	ARPP19	10776
6620356	1.06464	10.5534	3.7371	0.000955839	0.00367151	-1.93983	ARPP19	10776
4260347	1.52194	6.40187	7.66238	4.7175e-08	5.75762e-07	8.01623	ARRB2	409
7000609	-1.01915	5.48392	-5.29338	1.68529e-05	0.000101619	2.06902	ARRDC2	27106
4060672	-1.79411	5.68105	-3.41094	0.00218075	0.0075959	-2.74233	ARRDC3	57561
3450463	-1.13108	5.10944	-3.03558	0.00549746	0.017117	-3.63089	ARRDC4	91947
4920546	-2.39266	5.29073	-8.67542	4.70223e-09	7.77801e-08	10.364	ARSA	410
4150168	-2.08438	6.27532	-7.6398	4.97399e-08	6.03556e-07	7.96238	ARSA	410
7040600	-1.04356	6.2737	-4.23617	0.000264057	0.00117694	-0.674559	ARSB	411
270215	-1.01761	7.8205	-4.20235	0.000288288	0.00127277	-0.761349	ARSB	411
6580689	-2.43258	6.17726	-9.45828	8.68516e-10	1.80314e-08	12.0859	ARSD	414
4230609	-1.36019	4.7984	-8.3534	9.64313e-09	1.44093e-07	9.63222	ARSD	414
2640725	-2.4583	5.34876	-6.90617	2.87818e-07	2.80625e-06	6.17906	ARSJ	79642
3130239	1.80414	6.26369	6.13314	1.96229e-06	1.53274e-05	4.23526	ART5	116969
6560494	1.63014	6.13183	4.70744	7.73915e-05	0.000397123	0.544078	ARTN	9048
5570682	-2.25479	7.52029	-7.19059	1.44556e-07	1.53364e-06	6.87809	ASAM	79827
6840129	-1.1565	9.99871	-5.61719	7.3074e-06	4.85458e-05	2.90905	ASAP1	50807
940164	-1.5578	7.32084	-5.37873	1.35127e-05	8.37297e-05	2.29083	ASAP1	50807
7000072	-1.26491	9.31767	-5.15384	2.42031e-05	0.000140295	1.70598	ASAP1	50807
5720458	1.05195	7.87756	2.95972	0.00660005	0.0200569	-3.80485	ASB3	51130
870451	-1.8307	7.08668	-7.70004	4.31954e-08	5.33172e-07	8.10587	ASB8	140461
2490441	-1.50103	6.55887	-7.1694	1.52113e-07	1.60396e-06	6.82634	ASB8	140461
2370064	3.03985	8.21817	8.38598	8.96167e-09	1.34826e-07	9.70688	ASGR1	432
3140209	-1.11564	4.63753	-6.84104	3.3745e-07	3.22174e-06	6.01768	ASPA	443
2370450	-1.15032	4.84999	-4.73985	7.11192e-05	0.000368283	0.628335	ASPH	444
5890619	-1.0969	5.42273	-3.50616	0.00171704	0.00615366	-2.51058	ASPH	444
7400102	1.65105	7.28614	8.7423	4.05764e-09	6.82561e-08	10.5142	ASPHD2	57168
6770270	2.16	6.38985	8.93638	2.65409e-09	4.72255e-08	10.9469	ASRGL1	80150
1990333	1.2282	6.27206	2.51554	0.018592	0.0492968	-4.77652	ASTN1	460
5390180	-1.26921	7.62653	-5.85481	3.97683e-06	2.85154e-05	3.52213	ASXL1	171023
7050577	1.73588	6.07197	5.94529	3.15839e-06	2.32483e-05	3.75461	ATCAY	85300
4780128	1.94734	8.39784	7.1306	1.67014e-07	1.73862e-06	6.73145	ATF3	467
1570484	-1.47241	9.36553	-4.58009	0.000107871	0.000532924	0.213434	ATF5	22809
5420343	-1.33925	8.68575	-8.49933	6.95234e-09	1.08901e-07	9.96551	ATF6	22926
2480075	2.24749	6.63485	10.5746	8.94718e-11	2.43372e-09	14.4043	ATF7IP2	80063
620168	-1.42359	6.154	-4.74196	7.0728e-05	0.000366516	0.633833	ATG4A	115201
6060358	-1.1963	6.26151	-4.72317	7.42816e-05	0.000383106	0.584958	ATG4A	115201
1770546	1.55988	12.6035	10.3021	1.53635e-10	3.92122e-09	13.8528	ATIC	471
2850494	1.05985	7.70238	6.12414	2.00738e-06	1.56339e-05	4.2123	ATL2	64225
1240243	-1.63802	8.66213	-9.56902	6.88352e-10	1.46747e-08	12.323	ATL3	25923
3840376	-3.0207	4.74138	-22.0866	4.30582e-18	1.10958e-15	31.4606	ATOH8	84913
6650594	-1.57498	6.05768	-4.94965	4.11646e-05	0.000225867	1.1743	ATP11B	23200
6060706	-1.13767	5.69169	-4.79203	6.20721e-05	0.000326323	0.764051	ATP11B	23200
3990092	2.69839	6.9833	3.71177	0.00101965	0.0038846	-2.00298	ATP1A2	477
2810070	1.7703	6.32084	4.66072	8.74181e-05	0.000442087	0.4227	ATP1B2	482
6100482	-2.50821	7.97537	-5.12826	2.58663e-05	0.000149258	1.63938	ATP2B4	493
6900630	-2.51847	7.82678	-4.66779	8.5821e-05	0.000434533	0.441066	ATP2B4	493
460040	1.45745	8.23569	4.09973	0.000376117	0.00161798	-1.02388	ATP5G1	516
7560097	-1.14855	11.6122	-5.9724	2.94815e-06	2.18935e-05	3.82414	ATP6AP2	10159
6290239	-1.16198	5.09276	-2.82179	0.00916464	0.026711	-4.11558	ATP6V1B1	525
6040240	-1.97092	4.81929	-8.42061	8.2915e-09	1.26469e-07	9.78605	ATP8B1	5205
6960168	-1.40825	8.82673	-8.06871	1.84059e-08	2.51494e-07	8.97396	ATP8B2	57198
6380102	1.40126	5.60745	2.76425	0.010492	0.0300384	-4.24293	ATP8B3	148229
1820270	-1.4084	5.36576	-4.74079	7.0945e-05	0.00036751	0.630779	ATP8B4	79895
6480630	-1.14935	9.32166	-3.41437	0.00216211	0.00753993	-2.73403	ATP9A	10079
5810673	1.79276	8.81306	9.79157	4.3348e-10	9.76618e-09	12.7947	ATPAF1	64756
2710520	2.67812	8.01628	10.752	6.32357e-11	1.81237e-09	14.7583	ATPBD4	89978
4180059	1.20704	6.69724	4.74524	7.01272e-05	0.000363723	0.64234	ATPBD4	89978
2320433	-1.14588	6.30033	-6.19414	1.68251e-06	1.33334e-05	4.39074	ATRN	8455
1710494	-1.15187	5.51373	-4.46568	0.000145346	0.000692704	-0.0829134	ATRN	8455
520601	-2.67539	6.70972	-12.7567	1.60389e-12	7.67385e-11	18.5044	ATXN1	6310
5080154	-3.48528	5.30356	-9.83669	3.94988e-10	8.97414e-09	12.8896	ATXN1	6310
6770026	1.55823	10.9289	8.33721	1.00015e-08	1.49145e-07	9.59505	AURKB	9212
1470762	3.07151	11.6775	16.1932	7.27024e-15	7.09561e-13	23.988	AUTS2	26053
4390369	-1.08012	4.79946	-5.76145	5.04794e-06	3.51156e-05	3.28166	AVIL	10677
4640403	-2.70557	9.40066	-10.448	1.14891e-10	3.03794e-09	14.1492	AXL	558
6480703	-2.64572	9.10634	-9.77647	4.47205e-10	1.00134e-08	12.7629	AXL	558
3390605	1.07202	8.93043	4.0246	0.000456749	0.00191849	-1.21527	AZI1	22994
5490348	-1.92489	7.05048	-15.6483	1.4087e-14	1.26943e-12	23.3098	AZI2	64343
2480039	1.94983	12.3256	12.3204	3.43921e-12	1.49458e-10	17.7272	AZIN1	51582
4890487	-3.55324	10.6743	-7.34109	1.00821e-07	1.12105e-06	7.24413	B2M	567
240195	-3.38812	10.1205	-6.7348	4.37912e-07	4.05055e-06	5.75343	B2M	567
3440343	2.64108	6.73125	9.82739	4.02622e-10	9.12342e-09	12.87	B3GAT1	27087
6370014	2.93709	7.13947	9.6406	5.92813e-10	1.29576e-08	12.4754	B3GAT1	27087
380056	1.42717	7.53977	4.87891	4.94934e-05	0.000266587	0.990149	B3GNT2	10678
2900102	-1.22425	4.72778	-7.01598	2.2036e-07	2.20788e-06	6.45006	B3GNT9	84752
670403	1.21842	7.55953	4.0961	0.000379663	0.00163037	-1.03313	B4GALNT4	338707
3460386	-2.25923	6.41863	-8.86142	3.12508e-09	5.46787e-08	10.7804	B4GALT1	2683
510379	-1.25729	7.3142	-5.22545	2.00981e-05	0.000119108	1.89233	B4GALT2	8704
4010553	1.44076	6.05597	5.26846	1.79769e-05	0.000107623	2.00422	B4GALT6	9331
4010082	-2.07588	4.69677	-12.6131	2.05733e-12	9.48796e-11	18.2508	BAALC	79870
270431	-2.73909	6.09485	-7.29564	1.12377e-07	1.23876e-06	7.13388	BAALC	79870
4570390	-1.46217	4.69444	-9.21791	1.44644e-09	2.80661e-08	11.5658	BACE1	23621
2650414	-3.18735	4.9618	-8.54663	6.25667e-09	9.96758e-08	10.0729	BACE1	23621
2230731	-3.17301	6.51706	-6.58836	6.28532e-07	5.60546e-06	5.38721	BACE2	25825
1240201	-3.55954	6.49169	-5.50136	9.8454e-06	6.32469e-05	2.60908	BACE2	25825
7650440	1.3209	5.88776	4.62944	9.4847e-05	0.000475887	0.341485	BACH2	60468
3520553	-1.56228	5.21499	-8.11183	1.66779e-08	2.30998e-07	9.07433	BAD	572
5860376	-1.42446	7.73569	-6.90835	2.8629e-07	2.79228e-06	6.18446	BAD	572
3190253	-1.85633	6.89604	-5.5637	8.3849e-06	5.47994e-05	2.77062	BAG2	9532
1340075	-2.13189	8.59876	-6.39923	1.00595e-06	8.48684e-06	4.911	BAG3	9531
5700343	2.63933	9.64999	13.2783	6.60655e-13	3.49066e-11	19.4076	BAIAP2L1	55971
430050	2.16628	10.6924	5.77361	4.89332e-06	3.41939e-05	3.31302	BAMBI	25805
5080561	1.0505	9.04612	3.88208	0.000659352	0.00264904	-1.57612	BARD1	580
160132	1.18533	12.3071	6.26281	1.41562e-06	1.1469e-05	4.56537	BAT1	7919
460711	1.04527	10.524	4.68805	8.14056e-05	0.000415183	0.493686	BAT2D1	23215
870671	-1.49707	7.14517	-3.78815	0.000838913	0.0032694	-1.81218	BBS2	583
1410246	-1.22602	7.83989	-3.65874	0.00116701	0.00436452	-2.13476	BBS2	583
2850092	-1.16953	7.18614	-6.39705	1.01145e-06	8.5236e-06	4.90548	BBS7	55212
2100446	1.12643	5.64726	4.04229	0.000436342	0.00184199	-1.17026	BCAN	63827
2690273	-2.05773	7.55757	-8.98308	2.39815e-09	4.36767e-08	11.0503	BCAP29	55973
10044	-2.00298	7.50808	-8.43928	7.9516e-09	1.22301e-07	9.82869	BCAP29	55973
4070053	-2.42746	7.84229	-9.17779	1.57614e-09	3.01446e-08	11.4782	BCAR3	8412
670372	-2.24199	4.60166	-19.36	9.35846e-17	1.58002e-14	28.3738	BCAS1	8537
3060343	-2.00069	4.62592	-17.7383	7.49147e-16	9.87368e-14	26.2784	BCAS1	8537
5560193	1.12024	9.27267	4.66113	8.7325e-05	0.000441692	0.423762	BCAS4	55653
4290079	1.14832	9.23564	4.6216	9.68072e-05	0.000484646	0.321121	BCAS4	55653
7650524	1.61989	11.8086	6.00986	2.68071e-06	2.01153e-05	3.92014	BCAT1	586
5270156	1.3686	7.12537	8.07867	1.79912e-08	2.46285e-07	8.99716	BCCIP	56647
2940040	1.56113	9.66266	4.78049	6.3969e-05	0.000335132	0.734017	BCCIP	56647
3170440	3.36794	9.87448	17.9909	6.22271e-16	8.54226e-14	26.4732	BCL11A	53335
6580450	3.40616	9.93814	15.4291	2.21604e-14	1.88152e-12	22.8582	BCL11A	53335
7330504	2.79813	7.09774	10.2524	1.69692e-10	4.28268e-09	13.7514	BCL11A	53335
6100364	1.70741	5.96986	7.46101	7.58166e-08	8.71727e-07	7.53381	BCL11A	53335
1030296	1.68924	7.19453	6.25997	1.42578e-06	1.15369e-05	4.55814	BCL11B	64919
6420379	1.93172	11.5998	13.7222	3.05992e-13	1.80868e-11	20.1884	BCL2L12	83596
7550753	1.89753	11.442	11.8309	8.28766e-12	3.14963e-10	16.8307	BCL2L12	83596
5290634	1.14759	7.4668	4.41029	0.000167902	0.000787682	-0.226094	BCL2L12	83596
5050156	-1.26623	8.61129	-4.08842	0.00038728	0.00165727	-1.05272	BCL2L2	599
6330725	-3.66516	5.68689	-10.0084	2.77894e-10	6.56943e-09	13.2482	BCL3	602
6280458	-3.01966	7.2621	-7.14614	1.60876e-07	1.68486e-06	6.76947	BCL6	604
1260093	1.28694	6.69075	2.70953	0.0119208	0.0336308	-4.36274	BCL6B	255877
5260196	-1.33517	8.8266	-8.45806	7.6242e-09	1.17767e-07	9.87153	BCL7C	9274
6400619	1.98548	9.26542	9.26342	1.31252e-09	2.57741e-08	11.6648	BCL9	607
510576	2.21536	9.9208	8.04623	1.93786e-08	2.62828e-07	8.92153	BCOR	54880
6760273	2.06427	6.78265	5.91063	3.44955e-06	2.51208e-05	3.66562	BCOR	54880
4070270	1.29444	5.77502	5.58183	8.00279e-06	5.263e-05	2.81755	BCR	613
3180682	1.90917	6.67229	4.94936	4.11951e-05	0.00022595	1.17356	BCR	613
5490593	1.22259	5.76443	5.02375	3.39425e-05	0.000189712	1.36728	BDH1	622
6940500	-1.52876	4.51766	-15.4009	2.03647e-14	1.74928e-12	22.936	BDKRB1	623
5900047	3.74592	9.23023	13.4412	5.03579e-13	2.78076e-11	19.684	BEND3	57673
2100142	1.83089	6.59096	6.42019	9.54672e-07	8.11029e-06	4.96395	BEND3	57673
4810750	4.76523	8.76037	14.4473	9.9329e-14	6.81773e-12	21.3349	BEND4	389206
4540398	1.47959	8.30117	6.62063	5.80303e-07	5.22291e-06	5.4681	BEND5	79656
2490671	-1.55445	4.95374	-8.3247	1.02875e-08	1.52404e-07	9.56634	BEND6	221336
3520164	-2.53793	5.86518	-6.58162	6.39108e-07	5.68081e-06	5.37031	BEND6	221336
10451	-1.14403	6.5969	-5.54912	8.70576e-06	5.65816e-05	2.73283	BEND7	222389
5420600	-1.81735	4.82689	-13.0197	9.84684e-13	4.99604e-11	18.9985	BEST1	7439
6480468	7.37173	11.9646	35.0386	5.75337e-23	6.76067e-20	42.4029	BEX1	55859
4830674	6.22084	10.5817	21.2293	1.21494e-17	2.60521e-15	30.4276	BEX2	84707
1110615	1.76035	9.92078	10.353	1.38784e-10	3.57323e-09	13.9565	BEX4	56271
1450240	3.32719	7.49051	9.44904	8.85591e-10	1.8334e-08	12.0661	BEX5	340542
4490180	1.40077	10.9849	8.2464	1.22796e-08	1.76832e-07	9.38606	BEXL1	56271
460767	-6.00385	8.52945	-6.79083	3.81617e-07	3.58515e-06	5.89295	BGN	633
2640735	-2.49493	6.76825	-3.26195	0.0031593	0.0105275	-3.10015	BHLHB2	8553
7210546	1.93576	8.80022	8.15716	1.50396e-08	2.10791e-07	9.17961	BHLHB9	80823
7210551	-1.19641	4.87459	-6.17657	1.75866e-06	1.38845e-05	4.34599	BHLHE22	27319
20440	-1.6735	4.6239	-8.10094	1.70979e-08	2.35704e-07	9.04901	BHMT2	23743
4210075	-1.02216	4.61833	-4.83599	5.53515e-05	0.000294256	0.87843	BHMT2	23743
1940270	-1.7253	4.52589	-16.8453	2.52755e-15	2.84489e-13	25.0497	BICC1	80114
6280440	1.90302	6.09786	3.63272	0.00124675	0.00463265	-2.1992	BIK	638
5080021	-1.59154	4.6082	-13.9849	1.84922e-13	1.15584e-11	20.6953	BIRC3	330
1090367	-1.95489	7.13162	-8.63744	5.11427e-09	8.36536e-08	10.2784	BIVM	54841
4220270	-1.90564	7.59494	-8.08835	1.75972e-08	2.41567e-07	9.0197	BIVM	54841
2450717	3.10259	8.85771	12.1126	4.98047e-12	2.02647e-10	17.3499	BLM	641
110280	1.56138	6.05859	7.1906	1.44554e-07	1.53364e-06	6.87811	BMF	90427
7650209	1.24565	6.30659	5.07995	2.9327e-05	0.000166396	1.5136	BMF	90427
1090292	-2.33381	8.15295	-8.58652	5.72565e-09	9.22535e-08	10.1633	BMI1	648
5570324	-3.15417	6.16147	-8.73975	4.08045e-09	6.8498e-08	10.5085	BMP1	649
1430142	-1.95964	4.97773	-8.21105	1.3305e-08	1.8983e-07	9.30439	BMP1	649
4280577	2.3126	6.91884	7.3725	9.35517e-08	1.04776e-06	7.32018	BMP2	650
7200338	-1.45139	5.1592	-7.67223	4.60989e-08	5.64269e-07	8.0397	BMP2K	55589
670647	-1.00682	6.89008	-4.0752	0.000400761	0.00170724	-1.08645	BMP2K	55589
990075	2.22556	8.06436	3.05191	0.00528429	0.0165445	-3.59317	BMP4	652
3170100	2.73522	7.27521	5.33368	1.51831e-05	9.27497e-05	2.17377	BMP7	655
2970364	-5.17585	5.29311	-7.86131	2.96765e-08	3.81202e-07	8.48776	BMPER	168667
460730	-2.67501	6.76598	-9.13774	1.71753e-09	3.23733e-08	11.3906	BMPR2	659
6060475	-2.31538	6.43231	-8.00791	2.11602e-08	2.83588e-07	8.832	BMPR2	659
4050408	-1.56239	4.76679	-6.74921	4.22673e-07	3.92566e-06	5.78934	BNC1	646
1260037	-1.73946	5.00533	-5.45365	1.11348e-05	7.05274e-05	2.48534	BNC1	646
2640192	-1.65476	9.21264	-5.91989	3.36918e-06	2.45843e-05	3.68941	BNIP3L	665
620047	-1.95803	6.69503	-3.9736	0.000520984	0.00215562	-1.34474	BNIP3L	665
4390372	2.92488	7.35587	6.85372	3.27143e-07	3.13658e-06	6.04914	BNIPL	149428
7510113	-1.99262	5.04376	-6.48224	8.17925e-07	7.11103e-06	5.12046	BOC	91653
60148	1.10315	11.9063	3.81608	0.000781025	0.00307192	-1.74216	BOLA2	552900
1740487	1.3615	9.71701	6.77403	3.97676e-07	3.717e-06	5.85115	BPHL	670
7210202	1.63625	6.08058	7.89252	2.76085e-08	3.57293e-07	8.56127	BRAF	673
6660626	1.34143	10.3057	6.99072	2.3429e-07	2.33293e-06	6.38785	BRD3	8019
6270095	-1.21527	10.4312	-7.37556	9.28728e-08	1.04055e-06	7.32758	BRI3	25798
2120445	1.17891	11.579	8.58427	5.61216e-09	9.0587e-08	10.181	BRIX1	55299
1110722	1.07505	10.0652	5.4489	1.12721e-05	7.12897e-05	2.47302	BRIX1	55299
5550612	-1.07955	9.64524	-6.24061	1.49683e-06	1.20307e-05	4.50896	BRP44	25874
4890093	-1.31873	9.94189	-5.68928	6.0728e-06	4.13424e-05	3.09542	BRP44L	51660
1990563	-1.34287	7.71559	-4.84141	5.45753e-05	0.000290393	0.892529	BRP44L	51660
4890598	1.80742	9.49057	5.15856	2.39079e-05	0.000138968	1.71828	BRSK1	84446
3850730	2.0085	6.28309	7.05888	1.98606e-07	2.01536e-06	6.55556	BSN	8927
5560050	1.53947	6.11099	7.08118	1.8818e-07	1.92887e-06	6.61031	BSPRY	54836
6270681	-1.48463	4.79567	-9.37942	1.02588e-09	2.07843e-08	11.9161	BST1	683
4900674	2.44077	8.70985	3.54523	0.00155591	0.00564088	-2.41484	BST2	684
6510608	2.06512	7.7395	6.17961	1.74523e-06	1.37859e-05	4.35374	BTBD11	121551
2600554	4.31649	8.60073	5.21534	2.0632e-05	0.000121781	1.86603	BTBD17	388419
6020653	1.38692	9.64542	6.7672	4.04395e-07	3.7726e-06	5.83416	BTBD3	22903
10608	1.25743	9.00494	5.54634	8.76821e-06	5.69749e-05	2.72564	BTBD3	22903
6900307	-1.38862	9.02079	-6.98242	2.39064e-07	2.37022e-06	6.36738	BTBD6	90135
1170717	1.127	10.0847	8.14356	1.51952e-08	2.12769e-07	9.16677	BTF3L4	91408
7210605	-1.07519	7.27274	-3.00677	0.00589369	0.0181629	-3.6972	BTG3	10950
2570477	-1.06009	8.24556	-3.88985	0.000646314	0.00260235	-1.55652	BTN2A1	11120
3130600	-1.16643	5.17124	-3.77968	0.000857288	0.00333085	-1.83339	BTN3A1	11119
4610674	-1.6533	5.43188	-5.33204	1.52475e-05	9.30661e-05	2.16952	BTN3A2	11118
1430717	-1.8802	4.62535	-12.2337	4.01134e-12	1.70537e-10	17.5704	BTN3A3	10384
1090477	1.35518	6.97881	5.96605	2.99608e-06	2.22094e-05	3.80785	BTRC	8945
2070224	2.1568	10.6412	11.3206	2.13165e-11	7.0679e-10	15.8674	BUB1	699
1090047	1.04586	8.3305	4.22438	0.000272265	0.00121059	-0.704828	BUB1B	701
7210349	-1.55867	6.22323	-6.74268	4.29509e-07	3.97783e-06	5.77308	BVES	11149
4860356	1.01917	9.52298	5.46077	1.09322e-05	6.94082e-05	2.5038	BYSL	705
2900747	-2.23241	5.60188	-5.51809	9.43006e-06	6.08698e-05	2.65243	C10orf10	11067
650743	-1.74322	4.8071	-9.58647	6.63698e-10	1.42317e-08	12.3602	C10orf11	83938
5720575	1.18236	7.14316	3.46199	0.00191881	0.00678654	-2.61838	C10orf114	399726
6290168	-5.05103	5.01116	-10.4361	1.17633e-10	3.10013e-09	14.1252	C10orf116	10974
3520343	2.01323	8.30521	3.46034	0.00192675	0.00681109	-2.62238	C10orf140	387640
2190538	1.81573	8.70749	8.29169	1.10837e-08	1.6264e-07	9.49042	C10orf2	56652
1850524	-2.06596	7.41975	-8.08554	1.77106e-08	2.42896e-07	9.01316	C10orf32	119032
6100300	-2.11434	6.98049	-8.01031	2.10438e-08	2.82413e-07	8.83762	C10orf32	119032
1030278	-1.63652	5.46282	-3.7936	0.000827303	0.00323015	-1.79854	C10orf33	84795
2510253	4.88328	9.1724	11.6077	1.2482e-11	4.45755e-10	16.4132	C10orf35	219738
1110767	2.78014	7.15823	12.1734	4.46725e-12	1.87478e-10	17.4607	C10orf47	254427
870014	1.85061	6.39557	8.13666	1.57591e-08	2.19618e-07	9.13202	C10orf47	254427
6620292	-3.78114	4.63665	-13.5	4.56847e-13	2.55148e-11	19.7831	C10orf54	64115
5960168	4.38211	9.74498	17.8906	7.09725e-16	9.56403e-14	26.3405	C10orf58	84293
2120468	1.06365	12.4892	4.39069	0.000176695	0.000823409	-0.276721	C10orf58	84293
1110201	-2.82924	5.16339	-13.7425	3.06721e-13	1.80935e-11	20.1885	C10orf72	196740
2120315	1.12121	6.19056	2.92042	0.0072512	0.0217899	-3.89414	C10orf82	143379
2810047	1.72987	6.14531	5.14703	2.46352e-05	0.000142575	1.68824	C10orf96	374355
610400	1.21548	10.0402	5.13989	2.50959e-05	0.000145098	1.66968	C11orf1	64776
3180288	-1.72313	7.15445	-5.83925	4.13786e-06	2.95258e-05	3.48209	C11orf17	56672
6270112	-1.39	8.89204	-4.69884	7.91451e-05	0.000404935	0.521748	C11orf17	56672
2190753	-1.1346	8.28657	-3.586	0.00140353	0.00514752	-2.31458	C11orf17	56672
6110348	-1.35205	6.9747	-6.19523	1.67791e-06	1.33042e-05	4.3935	C11orf24	53838
6200025	-1.88886	5.22477	-5.25964	1.83927e-05	0.000109799	1.98128	C11orf41	25758
7100280	1.58163	11.1135	5.44333	1.14356e-05	7.22147e-05	2.45854	C11orf48	79081
5490379	-1.01816	6.64043	-4.39527	0.0001746	0.000815457	-0.264891	C11orf60	56912
6040382	-2.28239	4.69766	-16.5979	3.85878e-15	4.13721e-13	24.6259	C11orf63	79864
1690544	-1.05886	4.62623	-9.15181	1.5661e-09	2.99918e-08	11.4784	C11orf63	79864
4050446	-1.76366	7.19429	-10.8823	4.9121e-11	1.45174e-09	15.016	C11orf68	83638
4540465	-1.72211	6.4331	-5.6886	6.08338e-06	4.13876e-05	3.09367	C11orf70	85016
4060437	-2.12983	6.28485	-5.41099	1.24318e-05	7.77534e-05	2.3746	C11orf70	85016
4900747	1.06164	10.2575	4.25274	0.000252936	0.00113218	-0.632006	C11orf75	56935
5690463	1.96456	8.3892	7.96669	2.32646e-08	3.09391e-07	8.73549	C11orf80	79703
2570019	1.57469	9.54386	10.7804	5.92509e-11	1.71658e-09	14.8238	C11orf82	220042
7510619	-2.90631	4.80832	-9.43725	9.07894e-10	1.87035e-08	12.0407	C11orf87	399947
3290379	-2.89972	5.73999	-5.60516	7.53682e-06	4.99119e-05	2.87793	C12orf23	90488
6590433	1.19734	5.63728	4.58791	0.000105694	0.000523252	0.233718	C12orf28	196446
2360601	1.96754	8.56401	10.992	3.97789e-11	1.22109e-09	15.2311	C12orf30	80018
3180553	1.082	9.83543	5.23313	1.97014e-05	0.000116899	1.91232	C12orf32	83695
7510424	2.43517	9.83138	11.5382	1.4197e-11	4.97692e-10	16.2819	C12orf35	55196
7570477	2.46507	8.85987	9.42239	9.36799e-10	1.92585e-08	12.0087	C12orf35	55196
7510608	1.93475	9.63123	9.92923	3.26665e-10	7.59213e-09	13.0833	C12orf45	121053
990136	1.53176	9.76352	8.04825	1.92893e-08	2.61738e-07	8.92623	C12orf48	55010
990162	1.34502	5.69938	5.98354	2.8659e-06	2.13359e-05	3.8527	C12orf60	144608
2340605	1.36737	5.79389	4.86532	5.12785e-05	0.000274792	0.954756	C12orf60	144608
160242	-5.58505	5.65908	-5.77449	4.88235e-06	3.41253e-05	3.31528	C13orf15	28984
3390041	-1.47718	4.6343	-8.42743	8.16561e-09	1.25199e-07	9.80164	C13orf16	121793
5260333	-1.13442	5.552	-4.93758	4.24785e-05	0.000231993	1.14289	C13orf18	80183
1260575	2.3321	10.5046	13.198	7.56e-13	3.93777e-11	19.2704	C13orf23	80209
6660711	2.39868	10.578	12.7681	1.57253e-12	7.54839e-11	18.5245	C13orf23	80209
1850068	-1.17602	8.23815	-4.42933	0.00015978	0.000754156	-0.176899	C13orf27	93081
4180133	1.01065	8.85358	4.41374	0.000166401	0.00078164	-0.217186	C13orf3	221150
3390543	-2.16823	5.28483	-6.4242	9.45164e-07	8.04115e-06	4.97409	C13orf33	84935
2490408	2.0312	9.40706	11.3413	2.05015e-11	6.8596e-10	15.9072	C14orf104	55172
1450603	1.38331	10.4393	6.05049	2.41841e-06	1.83818e-05	4.02412	C14orf106	55320
1050088	3.48285	7.95269	11.2208	2.5729e-11	8.31509e-10	15.6756	C14orf115	55237
5220333	-1.68594	4.52519	-16.5237	3.96967e-15	4.22525e-13	24.5929	C14orf139	79686
5820471	-1.88741	6.5302	-5.93818	3.21606e-06	2.36136e-05	3.73634	C14orf149	112849
1300719	-1.90516	6.82547	-4.84849	5.35774e-05	0.000285737	0.910957	C14orf149	112849
5290025	1.27946	13.9902	9.95671	2.91408e-10	6.85952e-09	13.1943	C14orf156	81892
3290689	1.10771	12.1722	7.20976	1.38051e-07	1.47486e-06	6.92486	C14orf166	51637
6510634	1.38608	9.38352	8.28632	1.1219e-08	1.64038e-07	9.47806	C14orf169	79697
3060646	-1.2899	10.2556	-4.39975	0.000172575	0.000807027	-0.253323	C14orf173	64423
5890468	-1.00458	5.60194	-4.75406	6.85318e-05	0.000356392	0.665289	C14orf43	91748
830681	-1.0766	4.46228	-10.3765	1.22781e-10	3.21473e-09	14.0745	C14orf45	80127
70403	-2.72434	5.16507	-8.16894	1.46417e-08	2.06199e-07	9.2069	C14orf45	80127
3180445	-1.25294	5.95394	-4.96635	3.94129e-05	0.000217067	1.21779	C14orf79	122616
6580008	1.0369	5.27754	3.53898	0.00158066	0.00572073	-2.43018	C15orf27	123591
4880598	1.13182	5.44946	3.54472	0.00155791	0.00564673	-2.41609	C15orf33	196951
2340240	-1.36595	5.94272	-5.63596	6.96332e-06	4.65547e-05	2.95761	C15orf38	348110
5270402	1.85458	7.39191	8.06103	1.87328e-08	2.55365e-07	8.95604	C15orf42	90381
2230156	-5.14578	5.40537	-9.48712	8.17379e-10	1.70905e-08	12.1478	C15orf52	388115
5960014	-1.29875	8.43421	-5.87873	3.74153e-06	2.70061e-05	3.58365	C15orf57	90416
6660445	-1.37008	6.59123	-4.7627	6.70047e-05	0.000348945	0.687766	C15orf59	388135
160070	-4.22559	4.79826	-13.5097	4.49576e-13	2.51566e-11	19.7994	C16orf30	79652
4760450	1.4153	11.167	6.25761	1.43425e-06	1.15971e-05	4.55215	C16orf33	79622
5260025	-1.60711	6.68582	-6.797	3.75884e-07	3.53922e-06	5.90829	C16orf45	89927
2760706	-1.11733	8.73207	-5.45438	1.11138e-05	7.04247e-05	2.48723	C16orf48	84080
2340059	1.32139	11.0127	7.31802	1.06526e-07	1.17913e-06	7.1882	C16orf53	79447
4230066	1.68148	8.7583	6.39895	1.00666e-06	8.4881e-06	4.91029	C16orf53	79447
7040471	-1.02725	4.95913	-3.98516	0.00050568	0.00209881	-1.31542	C16orf54	283897
6940647	-1.12951	10.3369	-5.11571	2.67233e-05	0.00015366	1.60672	C16orf58	64755
6560725	2.642	9.73073	9.29104	1.23756e-09	2.45481e-08	11.7248	C16orf59	80178
4760433	-2.25812	6.29063	-11.2617	2.38162e-11	7.79986e-10	15.7543	C16orf7	9605
4540072	2.15828	10.8447	10.7215	6.71135e-11	1.91231e-09	14.6976	C16orf75	116028
3140653	-1.5987	5.23246	-6.6472	5.43427e-07	4.92268e-06	5.53463	C16orf86	388284
1010575	1.34612	8.9404	10.621	7.61606e-11	2.11472e-09	14.5624	C16orf87	388272
3710524	1.19445	6.14147	5.06824	3.02329e-05	0.000170963	1.48313	C16orf88	400506
4070424	-1.01502	6.40474	-2.57512	0.0162427	0.0438166	-4.65133	C16orf93	90835
3990035	-1.46768	6.94823	-9.08402	1.928e-09	3.59156e-08	11.2727	C17orf101	79701
6100138	-1.38843	7.07285	-7.12438	1.69541e-07	1.76117e-06	6.7162	C17orf101	79701
5490224	-1.06572	6.01149	-4.58688	0.000105979	0.000524573	0.231042	C17orf101	79701
4570224	1.29123	9.44787	8.14618	1.54207e-08	2.15515e-07	9.15413	C17orf53	78995
5570224	2.27001	9.57363	15.8009	1.24611e-14	1.1404e-12	23.4403	C17orf63	55731
1070368	1.04184	6.24413	2.68386	0.0126523	0.0353941	-4.41849	C17orf69	147081
5490324	1.26591	5.7491	3.18933	0.00377857	0.0123378	-3.2722	C17orf81	23587
5290161	-4.07392	5.72913	-6.76674	4.04851e-07	3.77566e-06	5.83302	C17orf91	84981
6250427	1.20147	6.96285	3.03682	0.00548096	0.0170692	-3.62803	C17orf96	100170841
4290377	1.04213	6.78518	3.79767	0.000818728	0.00320221	-1.78834	C18orf45	85019
4920189	1.26026	8.20443	6.71529	4.59449e-07	4.22846e-06	5.70476	C18orf54	162681
2760520	1.16871	8.44075	4.81772	5.80521e-05	0.000307101	0.830874	C18orf54	162681
1450682	1.67104	9.43994	4.20633	0.000285324	0.00126107	-0.751136	C18orf56	494514
1030458	-1.80086	9.93639	-6.79149	3.80995e-07	3.5816e-06	5.8946	C19orf10	56005
6370377	-1.09666	7.73447	-8.26894	1.12905e-08	1.64852e-07	9.4679	C19orf12	83636
6960035	1.28951	6.43798	4.45623	0.000148969	0.000708246	-0.107357	C19orf4	25789
1850201	3.25422	7.81306	4.79049	6.23224e-05	0.000327346	0.760035	C19orf46	163183
2850630	1.27528	10.8717	6.37789	1.06104e-06	8.87783e-06	4.85704	C19orf48	84798
2650349	1.383	9.38056	4.57862	0.000108286	0.000534463	0.209616	C19orf48	84798
3520612	1.81105	6.31398	5.18648	2.22362e-05	0.000130308	1.79094	C19orf51	352909
5220204	-1.60237	6.84041	-6.46549	8.52749e-07	7.35934e-06	5.07825	C19orf66	55337
4200181	-1.91868	9.96046	-9.48858	8.14863e-10	1.705e-08	12.1509	C19orf70	125988
7100021	4.97063	9.31008	34.0269	1.15343e-22	1.25498e-19	41.7444	C1orf106	55765
940240	1.48466	9.01675	7.81515	3.30315e-08	4.18743e-07	8.37878	C1orf112	55732
770564	1.70494	7.34907	8.96269	2.50661e-09	4.52592e-08	11.0052	C1orf115	79762
730491	2.27034	6.61593	7.40088	8.74459e-08	9.869e-07	7.38877	C1orf116	79098
1090653	-2.2837	6.05033	-5.46731	1.07493e-05	6.84402e-05	2.52076	C1orf133	574036
150129	2.85043	8.99315	17.3662	1.42649e-15	1.72331e-13	25.6356	C1orf135	79000
4540463	1.04054	6.93805	4.43156	0.000158855	0.000750393	-0.171138	C1orf156	92342
2810022	1.7256	8.76672	7.45613	7.66993e-08	8.79467e-07	7.52204	C1orf163	65260
2140059	1.59953	6.64884	6.49401	7.94324e-07	6.92224e-06	5.15011	C1orf165	79656
4290114	2.21981	6.88868	9.24917	1.35302e-09	2.64808e-08	11.6338	C1orf172	126695
2940154	1.13491	5.60849	3.9214	0.000595952	0.00242483	-1.47687	C1orf182	128229
6100561	4.01107	8.3555	17.3832	1.3943e-15	1.71382e-13	25.6587	C1orf187	374946
1260576	-1.03859	8.96253	-4.07051	0.000405649	0.00172482	-1.0984	C1orf198	84886
2070470	1.24872	7.45846	3.38842	0.00230707	0.00798102	-2.79681	C1orf21	81563
4860575	-1.18162	5.99069	-4.58932	0.000105307	0.0005216	0.237369	C1orf218	54530
3370768	-1.41912	8.67413	-3.69309	0.00106935	0.00404421	-2.04946	C1orf24	116496
990382	-1.87548	6.79513	-6.50322	7.76342e-07	6.78364e-06	5.17329	C1orf53	388722
2600278	1.29584	8.7382	3.69511	0.00106385	0.00402865	-2.04443	C1orf54	79630
3460056	1.06685	10.19	3.83074	0.000752224	0.00297337	-1.70535	C1orf57	84284
1990717	-1.73009	7.37801	-4.62779	9.5257e-05	0.000477537	0.33719	C1orf63	57035
2190240	1.33158	8.03391	7.68276	4.49771e-08	5.5261e-07	8.06475	C1orf74	148304
1820731	3.66524	8.0187	6.91772	2.79828e-07	2.7388e-06	6.20762	C1orf94	84970
7200392	1.6452	12.9838	10.803	5.72757e-11	1.66428e-09	14.8593	C1QBP	708
5090079	-2.93058	6.49579	-4.49949	0.000133091	0.000639906	0.00457028	C1QTNF1	114897
6520056	1.03716	5.52583	3.73415	0.000963057	0.00369537	-1.94718	C1QTNF4	114900
7320204	-3.88484	5.48701	-10.4009	1.26164e-10	3.29158e-09	14.0537	C1QTNF5	114902
1010446	-2.71245	6.06422	-7.06969	1.93481e-07	1.9722e-06	6.5821	C1QTNF6	114904
5260474	-5.49111	5.73228	-11.151	2.93648e-11	9.37662e-10	15.5407	C1R	715
2370670	-4.95237	5.50883	-9.43971	9.03194e-10	1.86253e-08	12.046	C1R	715
5810424	-2.78273	6.54441	-7.8936	2.75393e-08	3.56554e-07	8.56382	C1RL	51279
1300327	-3.35259	4.64728	-12.5697	2.21871e-12	1.00896e-10	18.1739	C1S	716
7400707	-5.5984	6.36187	-9.59232	6.55629e-10	1.40896e-08	12.3727	C1S	716
670594	-1.24048	4.80143	-4.9201	4.4458e-05	0.000241725	1.09736	C2	717
770561	-2.27258	7.6095	-4.50537	0.000131069	0.000631733	0.0197832	C20orf108	116151
2900239	3.45248	7.58976	9.32646	1.14779e-09	2.29535e-08	11.8016	C20orf160	140706
7160066	1.3693	6.16982	3.81521	0.000782758	0.0030775	-1.74433	C20orf196	149840
3940059	-2.09901	6.40442	-10.2938	1.56211e-10	3.97662e-09	13.8358	C20orf29	55317
6110102	2.31122	6.70056	5.90581	3.49212e-06	2.54056e-05	3.65324	C20orf46	55321
5960736	1.35125	10.5287	9.85751	3.66341e-10	8.40125e-09	12.9632	C20orf72	92667
4810398	-1.49322	5.27511	-2.65448	0.0135412	0.0374858	-4.48194	C20orf75	164312
2690431	1.1661	7.11067	3.55154	0.00153131	0.00555991	-2.39935	C20orf94	128710
3440132	-1.26549	4.80156	-7.77742	3.60605e-08	4.53294e-07	8.28952	C21orf119	84996
70368	-3.35011	4.87077	-24.3167	4.20301e-19	1.52434e-16	33.7729	C21orf34	388815
1440273	1.72123	8.51257	8.76235	3.88269e-09	6.61227e-08	10.5591	C21orf45	54069
1500390	1.02391	7.94095	4.74754	6.97068e-05	0.000361734	0.648336	C21orf56	84221
2900403	1.015	8.55254	2.6281	0.0143886	0.0394422	-4.53856	C21orf57	54059
7040162	1.92482	10.6678	9.60294	6.41248e-10	1.38311e-08	12.3953	C21orf59	56683
6280626	1.4582	9.61918	4.65829	8.79732e-05	0.000444588	0.416396	C21orf66	94104
150315	-3.70308	5.59757	-6.2225	1.56657e-06	1.25058e-05	4.46291	C21orf7	56911
630446	-1.03821	6.05086	-5.31329	1.60057e-05	9.71486e-05	2.12079	C22orf25	128989
1440619	1.24773	10.7704	6.25752	1.43459e-06	1.15971e-05	4.55191	C22orf30	253143
2900600	2.71172	7.45872	10.3388	1.42755e-10	3.66584e-09	13.9277	C2orf15	150590
830176	-1.33709	6.23836	-6.40542	9.90531e-07	8.38583e-06	4.92663	C2orf18	54978
1070224	-1.19254	4.60599	-8.41648	8.23955e-09	1.26004e-07	9.79074	C2orf27A	29798
4920274	-1.18668	9.36144	-4.6752	8.41778e-05	0.000427688	0.460324	C2orf30	27248
2350142	-3.05805	5.64924	-7.60805	5.35903e-08	6.46192e-07	7.88656	C2orf32	25927
4120356	1.52384	8.8121	8.08719	1.76437e-08	2.42093e-07	9.01701	C2orf34	79823
3140113	2.12743	6.36093	7.26356	1.21343e-07	1.3232e-06	7.0559	C2orf40	84417
5420719	-1.05247	7.68761	-10.6747	6.79472e-11	1.93232e-09	14.678	C2orf42	54980
6100154	1.83841	9.8285	12.1167	4.94349e-12	2.01701e-10	17.3574	C2orf44	80304
620228	1.55735	9.99749	7.41968	8.36246e-08	9.47047e-07	7.43418	C2orf56	55471
730136	1.75048	7.44692	7.07513	1.90953e-07	1.95253e-06	6.59545	C2orf56	55471
1170524	-1.52808	6.97095	-5.4543	1.11162e-05	7.04247e-05	2.48702	C2orf7	84279
5570671	1.06712	5.78956	3.09024	0.00481454	0.0152542	-3.50427	C2orf80	389073
1010739	1.64856	6.18095	5.13412	2.54751e-05	0.000147117	1.65465	C3orf15	89876
3370372	-1.04416	5.68295	-3.90669	0.00061894	0.00250449	-1.51404	C3orf18	51161
1430435	-1.4959	5.68452	-5.57205	8.20679e-06	5.37923e-05	2.79222	C3orf34	84984
1500762	1.25683	9.5659	9.42766	8.90913e-10	1.84053e-08	12.056	C3orf37	56941
5550731	-1.20435	5.34189	-4.00242	0.000483661	0.00201854	-1.27162	C3orf50	93556
3940079	2.70094	7.52803	11.8394	8.1607e-12	3.10943e-10	16.8465	C3orf52	79669
4200367	-2.57842	6.00187	-8.84869	3.21329e-09	5.59555e-08	10.752	C3orf54	389119
6060403	1.18199	6.22704	3.78671	0.000842022	0.00327847	-1.8158	C3orf70	285382
650537	-1.08016	5.09855	-5.17383	2.2979e-05	0.000134206	1.758	C3orf71	646450
3460014	-3.19856	4.91374	-5.24236	1.92356e-05	0.000114297	1.93632	C4orf18	51313
2650605	-2.6474	4.81474	-4.90972	4.56756e-05	0.00024775	1.07036	C4orf18	51313
1010746	-2.3182	5.3332	-5.57107	8.22736e-06	5.38897e-05	2.7897	C4orf31	79625
4590167	-2.40098	5.53594	-10.8196	5.54596e-11	1.61471e-09	14.8922	C4orf32	132720
290368	-1.03042	4.5717	-8.76285	3.66087e-09	6.29289e-08	10.613	C4orf32	132720
2230376	-1.67217	8.93569	-8.24606	1.22891e-08	1.76883e-07	9.38527	C4orf34	201895
7650703	-1.14271	7.33029	-4.0879	0.000387802	0.00165878	-1.05405	C4orf48	401115
3830608	-1.81772	6.20118	-4.60686	0.0001006	0.000501326	0.282874	C4orf49	84709
4040669	-1.74148	5.86437	-3.8522	0.000711928	0.00283047	-1.65138	C4orf49	84709
1340241	-1.70688	5.58022	-4.60296	0.000101627	0.000505502	0.272763	C5	727
5700477	-1.32912	4.51913	-6.19167	1.69301e-06	1.33986e-05	4.38444	C5orf23	79614
130731	-1.09674	5.90861	-4.40863	0.000168629	0.000790299	-0.230379	C5orf24	134553
6200300	-1.53391	5.30474	-6.66683	5.17723e-07	4.71017e-06	5.58373	C5orf28	64417
7330523	-2.18011	5.04785	-8.76445	3.8648e-09	6.58946e-08	10.5638	C5orf39	389289
1690240	-1.0715	5.38211	-4.46908	0.000144066	0.000686939	-0.0741309	C5orf4	10826
6840491	-2.41092	5.83958	-7.40804	8.59703e-08	9.72113e-07	7.40606	C5orf41	153222
6860228	-2.32149	6.16557	-7.16089	1.55262e-07	1.63189e-06	6.80554	C5orf41	153222
5900544	-1.57601	7.89609	-8.76634	3.84877e-09	6.57356e-08	10.5681	C5orf5	51306
5810273	-2.81146	5.04406	-6.30262	1.28105e-06	1.04953e-05	4.66639	C5orf53	492311
130364	-1.09572	6.28858	-2.81517	0.00930891	0.0270436	-4.1303	C5orf62	85027
360209	-1.92965	5.49197	-6.62512	5.73894e-07	5.16998e-06	5.47935	C6orf1	221491
2650192	-1.45119	4.48619	-8.60027	5.55351e-09	8.98377e-08	10.1944	C6orf105	84830
6040458	3.39152	7.99071	8.97565	2.43711e-09	4.42037e-08	11.0338	C6orf117	112609
5560703	-1.10687	6.21757	-8.28259	1.09744e-08	1.61277e-07	9.49711	C6orf120	387263
1340347	2.27099	6.68722	5.42845	1.18835e-05	7.46739e-05	2.41993	C6orf124	653483
6840370	1.58233	6.1067	3.74422	0.000938621	0.00361388	-1.92206	C6orf126	389383
780187	1.4637	9.99279	7.5959	5.51424e-08	6.63085e-07	7.85752	C6orf130	221443
5550307	-2.42209	5.1914	-10.6656	7.48485e-11	2.08222e-09	14.5864	C6orf145	221749
1580139	2.40879	7.12644	8.50341	6.88934e-09	1.08184e-07	9.97478	C6orf168	84553
540215	1.26065	10.7561	5.74351	5.28512e-06	3.65234e-05	3.23539	C6orf173	387103
3990538	-1.34393	4.70019	-6.25992	1.42596e-06	1.15369e-05	4.55801	C6orf188	254228
160333	2.48276	9.16436	9.6594	5.70055e-10	1.25348e-08	12.5153	C6orf192	116843
2750129	1.20571	8.51541	4.10158	0.00037432	0.00161119	-1.01916	C6orf211	79624
1940435	1.19057	7.93879	3.55229	0.00152841	0.00555212	-2.3975	C6orf66	29078
360017	-1.66337	7.3119	-7.85777	2.99215e-08	3.84181e-07	8.4794	C6orf72	116254
3310181	-2.43955	5.49467	-7.74505	3.88856e-08	4.84043e-07	8.21279	C6orf89	221477
2470102	-1.03395	6.64857	-3.09791	0.00472556	0.0149998	-3.48644	C7orf10	79783
2900504	1.83419	9.49448	7.36902	9.43295e-08	1.05486e-06	7.31176	C7orf20	51608
4010072	-1.02347	7.59015	-8.49583	6.63377e-09	1.04606e-07	10.0073	C7orf25	79020
6280725	1.21226	9.82086	3.07284	0.00502265	0.0158231	-3.5447	C7orf40	285958
1740458	-1.44184	7.74534	-7.4267	8.22435e-08	9.33926e-07	7.45111	C7orf41	222166
3930653	1.4493	11.8496	6.51093	7.61614e-07	6.66685e-06	5.19269	C7orf44	55744
1820286	1.49023	6.24607	2.63334	0.0142167	0.0390868	-4.52736	C7orf46	340277
670274	-1.19268	4.57671	-10.7818	5.50861e-11	1.60542e-09	14.892	C7orf58	79974
4590615	1.23699	11.1641	4.43121	0.000159004	0.000750853	-0.172065	C7orf59	389541
7160414	-1.3634	6.17951	-5.72065	5.60373e-06	3.84448e-05	3.17641	C7orf63	79846
7320441	1.16484	9.56378	9.14238	1.61218e-09	3.06639e-08	11.4497	C7orf68	29923
4010184	-1.27679	5.93167	-3.15275	0.00413323	0.0133563	-3.35824	C8orf13	83648
5260553	2.32674	7.15482	10.6077	8.38485e-11	2.29564e-09	14.4705	C8orf42	157695
5860392	-1.04092	6.77075	-7.34902	9.774e-08	1.08927e-06	7.27416	C8orf48	157773
6840039	1.4359	6.84621	6.11874	2.03494e-06	1.58149e-05	4.19853	C9orf100	84904
3390129	-2.69956	5.74126	-13.2006	7.52788e-13	3.928e-11	19.2747	C9orf103	414328
2470528	1.78498	8.12482	7.26074	1.22165e-07	1.32871e-06	7.04904	C9orf116	138162
2120161	1.57741	8.5587	5.58868	7.86301e-06	5.17918e-05	2.83529	C9orf116	138162
3610280	-1.2067	6.67854	-4.1353	0.000343024	0.0014898	-0.933025	C9orf127	51754
1990661	6.01977	10.3463	12.8859	1.28436e-12	6.29895e-11	18.7307	C9orf135	138255
1010470	1.25244	8.24277	3.79891	0.000816125	0.00319368	-1.78522	C9orf140	89958
2600379	-3.18705	4.67982	-28.8063	5.81156e-21	3.7706e-18	37.975	C9orf150	286343
1740075	-2.25011	7.35109	-13.7192	3.18585e-13	1.87181e-11	20.1499	C9orf21	195827
160307	-2.50818	5.05015	-9.973	2.98713e-10	7.01463e-09	13.1745	C9orf3	84909
1050050	3.93876	8.67948	11.9665	6.47866e-12	2.5463e-10	17.0818	C9orf45	81571
3840048	-1.15346	4.6321	-8.71383	4.1653e-09	6.97628e-08	10.4836	C9orf50	375759
5420482	5.45018	9.37981	18.3931	3.69577e-16	5.40153e-14	26.9986	C9orf58	83543
2000390	2.59482	7.1119	5.64633	6.78038e-06	4.54973e-05	2.98442	C9orf61	9413
7570022	1.54719	7.08495	8.90052	2.86957e-09	5.05998e-08	10.8673	C9orf72	203228
990475	1.11056	8.989	6.59107	6.24327e-07	5.57134e-06	5.39402	C9orf80	58493
5860709	-1.79821	5.04394	-8.63598	5.13089e-09	8.38322e-08	10.2751	C9orf9	11092
1980180	-1.4359	6.76088	-6.93323	2.69453e-07	2.64475e-06	6.24595	C9orf95	54981
5220482	4.74969	9.41985	14.1177	1.6737e-13	1.06425e-11	20.8045	CA11	770
150474	-1.64771	6.50308	-3.76609	0.000887607	0.00343683	-1.8674	CA12	771
4200400	4.4647	8.55997	16.3843	5.53907e-15	5.6305e-13	24.2634	CA14	23632
870630	4.19857	8.63209	13.2734	6.66094e-13	3.50051e-11	19.3993	CA2	760
2060674	3.45671	7.712	10.9016	4.73287e-11	1.40726e-09	15.0539	CA2	760
6380672	1.71407	6.74294	4.61496	9.8497e-05	0.000491917	0.303897	CA4	762
1780482	1.91799	9.2559	8.86633	3.09174e-09	5.41598e-08	10.7913	CACHD1	57685
7510670	-2.86062	5.02475	-15.1169	3.54029e-14	2.8651e-12	22.3827	CACNA1C	775
6220343	3.80532	8.16772	7.7174	4.14774e-08	5.14127e-07	8.14715	CACNA1H	8912
730259	2.15204	6.52455	4.68425	8.22147e-05	0.000418873	0.483832	CACNA1H	8912
6980546	1.15207	5.92162	3.21494	0.00354789	0.0116741	-3.21171	CACNA1I	8911
3120180	2.89858	7.71794	5.57256	8.19603e-06	5.37443e-05	2.79354	CACNA2D2	9254
4390364	1.7041	6.08735	4.56233	0.000112983	0.0005543	0.167386	CACNG7	59284
3360402	1.42582	8.68178	4.91283	4.53071e-05	0.000246024	1.07845	CAD	790
4150471	1.69656	5.94255	4.42445	0.000161825	0.000762339	-0.18952	CADM2	253559
6420019	1.79682	6.80912	5.06333	3.06217e-05	0.000172829	1.47034	CADM4	199731
7160102	1.15491	8.10182	3.34305	0.00258347	0.00880447	-2.90616	CADPS2	93664
5860039	1.12135	6.9092	2.94178	0.00689015	0.0208179	-3.84569	CALB2	794
240719	2.70808	7.22954	5.63182	7.03783e-06	4.69674e-05	2.94689	CALCB	797
2140398	-2.32928	5.3637	-9.41938	9.42771e-10	1.93406e-08	12.0022	CALCOCO1	57658
5820646	-1.89265	5.75681	-8.37347	9.21732e-09	1.38152e-07	9.67823	CALCOCO2	10241
5890064	-1.41201	6.37709	-4.34358	0.000199739	0.000918555	-0.398235	CALD1	800
620750	-1.46739	11.5544	-4.29561	0.000226275	0.00102534	-0.521781	CALD1	800
4230328	-1.86057	9.33349	-4.0876	0.000388109	0.0016596	-1.05483	CALD1	800
1440241	-2.73293	6.10368	-11.2881	2.26581e-11	7.48738e-10	15.8052	CALHM2	51063
1030433	1.14952	6.91325	2.56962	0.0164473	0.0443115	-4.66295	CALML4	91860
940431	-1.93386	10.556	-6.75706	4.14598e-07	3.86043e-06	5.8089	CALU	813
4610338	-1.5584	6.36633	-6.23022	1.53648e-06	1.22989e-05	4.48252	CAMK1	8536
4210022	1.34982	5.98257	6.01572	2.64121e-06	1.98391e-05	3.93513	CAMK1D	57118
3420471	-2.04968	4.83521	-10.6326	7.98448e-11	2.20244e-09	14.5204	CAMK2D	817
1110364	-2.58918	5.38308	-7.47527	7.32984e-08	8.45421e-07	7.56815	CAMK2D	817
4060008	-2.73391	8.72938	-4.96276	3.97831e-05	0.000218941	1.20844	CAMK2N1	55450
2940142	1.66812	5.89134	5.96892	2.97429e-06	2.20701e-05	3.81522	CAMK2N2	94032
5310343	6.25787	10.7333	20.7375	2.13119e-17	4.16293e-15	29.8653	CAMKV	79012
1340411	1.03748	8.68593	5.26665	1.80613e-05	0.000108085	1.99952	CAMSAP1	157922
3930411	1.751	6.09045	5.7671	4.97551e-06	3.4694e-05	3.29623	CAMTA1	23261
240162	1.31346	9.75024	8.76312	3.87612e-09	6.60492e-08	10.5609	CAND1	55832
2970072	2.6022	7.89281	10.3152	1.4965e-10	3.8295e-09	13.8796	CAND2	23066
3840367	-1.50999	6.48646	-5.12117	2.6347e-05	0.0001518	1.62093	CAPG	822
3710253	2.06159	6.28405	5.62601	7.14371e-06	4.75551e-05	2.93186	CAPN12	147968
450750	1.46481	6.06635	2.97553	0.00635418	0.0193879	-3.76877	CAPN13	92291
70646	-2.58725	5.57467	-6.80885	3.65126e-07	3.45008e-06	5.93774	CAPN2	824
3870441	-1.57729	4.74823	-7.87223	2.89353e-08	3.72494e-07	8.5135	CAPN3	825
2120379	1.17693	6.55827	3.58724	0.00139913	0.00513329	-2.31152	CAPN6	827
5290500	-1.40797	10.5647	-7.81502	3.3041e-08	4.18743e-07	8.37849	CAPNS1	826
7550041	-1.36881	9.56191	-7.12033	1.71204e-07	1.77783e-06	6.70629	CAPNS1	826
4070324	1.68984	10.1176	11.1121	3.16205e-11	9.97759e-10	15.4653	CAPRIN1	4076
6760450	-1.00297	5.78966	-4.09167	0.000384046	0.0016463	-1.04445	CAPS	828
3840678	1.48409	8.21565	5.31361	1.59925e-05	9.71067e-05	2.12163	CARD10	29775
1450671	2.58718	7.85601	7.19578	1.42764e-07	1.51681e-06	6.89077	CARD11	84433
3710685	-2.13016	5.10099	-6.08007	2.24395e-06	1.72251e-05	4.09975	CARD9	64170
460382	1.04014	12.0242	7.97545	2.20102e-08	2.9404e-07	8.78783	CARM1	10498
450491	-3.29425	4.6342	-10.4051	1.25101e-10	3.26965e-09	14.0624	CASP1	834
7050382	-3.06249	4.82645	-8.33623	1.00235e-08	1.49397e-07	9.59281	CASP1	834
2260215	1.01532	10.9731	4.07953	0.000396298	0.00169068	-1.07541	CASP3	836
3850021	-4.30342	5.19323	-9.56523	6.93844e-10	1.47596e-08	12.3149	CASP4	837
5290465	-1.73592	5.8973	-6.55564	6.81604e-07	6.01848e-06	5.3051	CASP7	840
4280735	1.23396	7.86493	5.26975	1.79168e-05	0.000107329	2.00758	CASP9	842
670161	-2.38892	6.64271	-8.96126	2.51438e-09	4.53159e-08	11.002	CAST	831
6560136	-2.51526	7.19194	-6.92745	2.73273e-07	2.67866e-06	6.23167	CAST	831
1580048	-2.89224	6.46397	-6.28428	1.34134e-06	1.09336e-05	4.61988	CAST	831
2450047	2.59998	7.00062	8.75793	3.92052e-09	6.64973e-08	10.5493	CASZ1	54897
1240446	-2.29425	6.46951	-4.33607	0.00020368	0.00093434	-0.417595	CAT	847
1770500	-2.3876	7.60089	-3.72877	0.000976376	0.0037372	-1.96061	CAT	847
5550379	-4.64252	6.33863	-5.11454	2.68051e-05	0.00015404	1.60366	CAV1	857
1070215	-5.06047	8.64348	-3.80451	0.000804517	0.00315208	-1.77119	CAV1	857
2630577	-4.63018	6.11561	-4.57847	0.000108328	0.000534582	0.209229	CAV2	858
5910553	-1.73063	6.16911	-4.02679	0.000454175	0.00190822	-1.2097	CAV2	858
620360	-4.2361	6.25689	-3.94544	0.000560192	0.00229651	-1.41608	CAV2	858
4120037	1.51123	8.45698	7.06335	1.9647e-07	1.99781e-06	6.56654	CBL	867
6960209	1.36286	9.24401	6.76079	4.10816e-07	3.82886e-06	5.81819	CBL	867
6840519	1.72677	6.18855	6.17149	1.78133e-06	1.40333e-05	4.33304	CBLC	23624
2140113	2.30044	7.04563	7.45759	7.64331e-08	8.77442e-07	7.52558	CBLN1	869
6620291	-2.90278	5.76059	-15.372	2.41311e-14	2.03707e-12	22.7717	CBLN3	643866
5560543	-3.17707	6.33203	-6.56133	6.72072e-07	5.94145e-06	5.31937	CBR3	874
5810750	1.47736	8.15532	5.85275	3.99775e-06	2.86374e-05	3.51683	CBR4	84869
1230047	1.35295	12.2477	4.36798	0.000187454	0.000868037	-0.335323	CBS	875
1740753	1.05869	6.95362	3.73035	0.000972451	0.00372557	-1.95667	CBWD3	445571
6590278	6.19285	11.1552	29.8677	2.98112e-21	2.12277e-18	38.6229	CBX2	84733
6400408	1.25554	5.57717	2.67767	0.012835	0.0358041	-4.4319	CBX2	84733
3830170	-1.3266	6.12054	-4.4099	0.000168073	0.000788135	-0.227103	CBX4	8535
1500747	-1.00614	6.78075	-4.10982	0.000366415	0.00158041	-0.998107	CBX7	23492
6560465	-3.48075	5.25509	-10.271	1.63511e-10	4.14806e-09	13.7892	CCBE1	147372
3450040	1.54299	8.09367	5.0104	3.51423e-05	0.000195748	1.33252	CCBL1	883
4760398	-1.64216	6.05484	-6.47537	8.32027e-07	7.20591e-06	5.10315	CCDC107	203260
1710026	1.32887	7.93902	5.68916	6.07471e-06	4.13424e-05	3.0951	CCDC112	153733
4730215	-1.111	6.08805	-4.39394	0.000175204	0.000817888	-0.268317	CCDC123	84902
6960189	2.13451	7.86629	11.7233	1.00892e-11	3.72258e-10	16.6302	CCDC138	165055
6130047	3.42857	7.82234	11.7222	1.011e-11	3.72258e-10	16.6281	CCDC151	115948
5310348	1.29536	8.56163	4.07836	0.000397496	0.0016953	-1.07839	CCDC21	64793
2320402	1.45968	8.49991	4.85543	5.26176e-05	0.000281403	0.92901	CCDC24	149473
780341	1.12761	5.6248	4.23834	0.000262577	0.00117105	-0.669003	CCDC3	83643
4920082	2.17887	6.38203	6.0183	2.62395e-06	1.97195e-05	3.94175	CCDC4	389206
6400161	-1.9922	5.33794	-8.86095	3.1283e-09	5.47024e-08	10.7793	CCDC46	201134
1850367	1.00307	8.36863	4.36671	0.000188072	0.000870761	-0.338585	CCDC47	57003
2230681	1.47745	10.1033	7.49165	7.05125e-08	8.20375e-07	7.60754	CCDC5	115106
70603	-1.29336	9.5417	-5.39876	1.28306e-05	7.99758e-05	2.34286	CCDC50	152137
7040544	-2.1889	8.34762	-8.57692	5.84897e-09	9.38935e-08	10.1416	CCDC53	51019
3610300	2.09574	10.1287	5.46234	1.08878e-05	6.92171e-05	2.50788	CCDC58	131076
4830575	-4.54117	4.70823	-14.8782	5.09224e-14	3.88493e-12	22.0137	CCDC80	151887
2650162	-4.50244	4.89491	-7.93851	2.48261e-08	3.26351e-07	8.66938	CCDC80	151887
5290026	-2.11907	4.66233	-15.6306	1.53999e-14	1.36266e-12	23.2233	CCDC85A	114800
6400646	-1.18163	7.25135	-4.94538	4.16245e-05	0.000227974	1.1632	CCDC85B	11007
3130224	2.77616	7.69689	11.8037	8.70984e-12	3.28881e-10	16.7801	CCDC88C	440193
3990564	-1.43045	4.62234	-9.17144	1.59774e-09	3.04193e-08	11.4643	CCDC89	220388
4830682	-4.60181	5.99827	-6.61099	5.94297e-07	5.33252e-06	5.44396	CCDC92	80212
730343	-1.40646	8.19975	-6.24718	1.47234e-06	1.18566e-05	4.52564	CCDC93	54520
2480167	-1.4809	4.69981	-8.97328	2.44968e-09	4.43949e-08	11.0286	CCIN	881
2070201	3.41108	7.71666	7.16158	1.55005e-07	1.63153e-06	6.80722	CCKBR	887
1030333	-3.58293	7.09416	-3.96299	0.00053542	0.00221038	-1.37162	CCL2	6347
6620121	-2.16265	4.87234	-10.8446	5.2838e-11	1.54758e-09	14.9416	CCL8	6355
7400279	1.35318	5.63993	3.15399	0.00412074	0.0133189	-3.35534	CCNA1	8900
2650608	1.09516	10.9389	5.40646	1.2578e-05	7.8551e-05	2.36285	CCNA2	890
4590040	1.21652	9.98879	6.15393	1.86196e-06	1.46137e-05	4.2883	CCNB1	891
6450397	2.2316	10.819	12.2412	3.95808e-12	1.6861e-10	17.584	CCNB1IP1	57820
510114	2.04719	11.7593	11.1436	2.97852e-11	9.4697e-10	15.5262	CCNB1IP1	57820
5360070	1.11575	11.5824	6.14437	1.90746e-06	1.49468e-05	4.2639	CCNB2	9133
4230653	1.24635	9.73651	5.68912	6.07534e-06	4.13424e-05	3.095	CCNC	892
2370204	1.26358	9.91789	4.51986	0.000126209	0.000611419	0.0573291	CCNC	892
3460520	6.45897	11.7075	22.723	2.36222e-18	6.67258e-16	32.0614	CCND2	894
1570348	5.09529	10.3772	14.5739	8.14917e-14	5.74047e-12	21.5361	CCND2	894
2470097	-1.19819	10.6012	-6.02261	2.59545e-06	1.95404e-05	3.95278	CCNDBP1	23582
3990026	2.52939	9.42083	11.3792	1.90961e-11	6.42597e-10	15.9796	CCNE1	898
2070131	2.02754	8.54039	9.24931	1.35263e-09	2.64808e-08	11.6341	CCNE1	898
870497	2.49906	8.85549	8.913	2.79258e-09	4.94203e-08	10.8951	CCNE1	898
3170110	1.27014	12.2339	7.36402	9.54613e-08	1.06589e-06	7.29964	CCNG1	900
5360672	-1.49321	6.59875	-4.01014	0.000474121	0.00198493	-1.25201	CCNG2	901
6110433	1.72138	7.17649	9.85128	3.83306e-10	8.73574e-09	12.9202	CCNJ	54619
4610142	2.93603	7.78315	10.9253	4.52163e-11	1.35543e-09	15.1005	CCNJL	79616
60095	-1.07626	4.71505	-7.78139	3.50526e-08	4.40813e-07	8.3161	CCPG1	9236
6220674	-2.9433	6.26291	-6.41983	9.55539e-07	8.11531e-06	4.96303	CCPG1	9236
5860630	-5.32845	4.91565	-8.66339	4.82894e-09	7.95178e-08	10.3369	CCRL1	51554
1470128	-2.57223	4.72769	-8.49755	6.98006e-09	1.09187e-07	9.96146	CCRL1	51554
5080730	-1.05244	4.56571	-8.35766	9.09413e-09	1.36654e-07	9.6865	CCRL1	51554
7100288	1.69381	12.2766	9.96547	3.03338e-10	7.10054e-09	13.1589	CCT2	10576
7650484	1.17813	11.8967	8.25778	1.18088e-08	1.70974e-07	9.42438	CCT3	7203
5270717	1.05544	10.9953	6.31009	1.25727e-06	1.03228e-05	4.68535	CCT3	7203
6290014	1.07169	8.19429	6.28356	1.34379e-06	1.09505e-05	4.61803	CCT4	10575
5420053	1.11516	10.9486	3.64818	0.00119876	0.00447018	-2.16094	CCT6P1	643253
7160719	1.02527	10.8685	3.73082	0.000971264	0.00372151	-1.95548	CCT7	10574
3520156	1.09092	12.8376	8.2431	1.19686e-08	1.73032e-07	9.40847	CCT8	10694
4230292	-3.2004	5.05595	-10.5035	1.02948e-10	2.74938e-09	14.2612	CD109	135228
6370369	-2.685	5.18291	-19.0511	1.53186e-16	2.43252e-14	27.8832	CD14	929
7000369	-1.10098	4.46791	-10.493	9.73169e-11	2.61563e-09	14.3116	CD14	929
6550259	-2.32058	7.13057	-8.26408	1.17978e-08	1.70899e-07	9.42683	CD151	977
6330474	-1.66965	12.1108	-6.66551	5.19414e-07	4.7241e-06	5.58043	CD151	977
1940132	-2.55245	7.85006	-6.39506	1.01648e-06	8.55126e-06	4.90046	CD151	977
10142	-1.43645	6.35717	-3.01427	0.00578799	0.0178889	-3.67997	CD164	8763
1500725	-1.19033	4.99243	-5.87975	3.73179e-06	2.69491e-05	3.58628	CD1C	911
6400358	1.38422	5.63409	3.31714	0.00275539	0.00932977	-2.96833	CD1D	912
7330452	1.93085	6.74515	8.39619	8.7585e-09	1.32281e-07	9.73024	CD200	4345
610437	9.92636	13.9384	147.482	7.11516e-39	2.09022e-34	68.5215	CD24	100133941
5090347	6.79782	11.0028	37.0107	1.47694e-23	2.1694e-20	43.6823	CD24	100133941
3890689	1.93265	6.19313	5.20834	2.10098e-05	0.000123813	1.84783	CD247	919
6290400	1.78808	6.21584	5.03075	3.33305e-05	0.000186683	1.38549	CD247	919
2490113	-5.33458	7.16399	-7.95442	2.39321e-08	3.1687e-07	8.70671	CD248	57124
3140646	1.16117	7.86836	4.21464	0.00027924	0.0012371	-0.729832	CD2AP	23607
4640630	-3.11402	5.01221	-10.2372	1.74953e-10	4.39038e-09	13.7202	CD302	9936
5220400	1.2105	6.8171	3.69509	0.0010639	0.00402865	-2.04448	CD3EAP	10849
360719	-1.04874	4.61429	-10.1825	1.81462e-10	4.53687e-09	13.6761	CD44	960
4560193	-5.67186	5.47617	-6.98583	2.37092e-07	2.35306e-06	6.37578	CD44	960
5860152	-6.0589	7.44585	-5.51803	9.4315e-06	6.08698e-05	2.65228	CD44	960
4150193	-2.45689	6.83434	-8.09663	1.72673e-08	2.37816e-07	9.03897	CD47	961
6270286	-1.42365	4.87802	-6.35816	1.11468e-06	9.26598e-06	4.80713	CD47	961
1430240	-2.32639	4.96044	-7.49955	6.92069e-08	8.07423e-07	7.62654	CD59	966
4760593	-3.19277	6.53772	-7.16319	1.54403e-07	1.62635e-06	6.81118	CD59	966
2480068	-1.48975	11.2845	-6.81609	3.58709e-07	3.3971e-06	5.95572	CD63	967
6220382	-2.94203	4.75522	-15.8448	1.20201e-14	1.10694e-12	23.4785	CD68	968
3120370	-5.31097	6.01344	-8.68999	4.55338e-09	7.55733e-08	10.3967	CD68	968
4570438	-2.31885	8.09889	-5.34443	1.47665e-05	9.05249e-05	2.20171	CD68	968
1240070	2.17824	7.62547	6.2536	1.44877e-06	1.16989e-05	4.54196	CD74	972
7040008	1.66587	6.50845	5.46016	1.09493e-05	6.94876e-05	2.50222	CD74	972
5050162	1.48092	7.84146	6.43668	9.16223e-07	7.83577e-06	5.00556	CD83	9308
6620026	1.7572	6.89326	6.24078	1.49619e-06	1.20289e-05	4.50939	CD83	9308
6250487	3.13307	9.22138	10.1778	1.97176e-10	4.85535e-09	13.5983	CD9	928
1470626	-2.53215	4.89248	-14.4262	1.02664e-13	7.03018e-12	21.3014	CD97	976
6960630	-3.77092	7.33302	-6.9451	2.61777e-07	2.57801e-06	6.27528	CD97	976
4290097	-3.08507	8.97041	-7.9296	2.53414e-08	3.32049e-07	8.64847	CD99	4267
1780079	-2.24234	7.23714	-8.66669	4.79391e-09	7.89852e-08	10.3443	CD99L2	83692
5420358	-2.21782	8.74038	-7.05175	2.02066e-07	2.04411e-06	6.53803	CD99L2	83692
6100301	1.2461	10.8906	7.59546	5.51997e-08	6.63504e-07	7.85647	CDC123	8872
4200148	-1.13924	5.13067	-3.95149	0.000551526	0.00226604	-1.40075	CDC14B	8555
1500010	1.11542	12.7015	6.88043	3.06479e-07	2.95971e-06	6.11533	CDC20	991
2480341	3.80692	10.1093	18.67	2.59616e-16	3.95167e-14	27.3544	CDC25A	993
4670670	1.65285	6.40494	3.80496	0.000803588	0.00314928	-1.77006	CDC25A	993
4760338	-1.87301	9.27528	-10.7136	6.81455e-11	1.93466e-09	14.6821	CDC25B	994
4200451	1.35027	8.01532	7.52912	6.45389e-08	7.6143e-07	7.69753	CDC25C	995
3460152	1.24261	8.34104	5.93944	3.20576e-06	2.35498e-05	3.73958	CDC25C	995
3930452	-1.82459	7.56188	-9.2686	1.29813e-09	2.55597e-08	11.6761	CDC2L6	23097
1710278	1.18054	9.63756	5.87265	3.79994e-06	2.73337e-05	3.56802	CDC34	997
5420259	-1.49711	4.77256	-9.10825	1.82999e-09	3.42636e-08	11.3259	CDC42EP1	11135
6760750	-2.61449	6.02327	-7.81948	3.27004e-08	4.15143e-07	8.38903	CDC42EP1	11135
6180253	-1.82595	7.00929	-7.53244	6.4035e-08	7.56395e-07	7.7055	CDC42EP2	10435
2070669	-2.38054	5.26036	-7.59344	5.54624e-08	6.65844e-07	7.85164	CDC42EP3	10602
3370730	-4.23949	7.03614	-5.97723	2.91222e-06	2.16643e-05	3.83651	CDC42EP5	148170
6770161	1.06487	8.35693	5.05091	3.16269e-05	0.000177989	1.438	CDC42SE2	56990
510445	1.17592	6.28746	4.47154	0.000143145	0.00068288	-0.0677631	CDC6	990
4900044	2.4154	9.93789	15.5937	1.73666e-14	1.51839e-12	23.1054	CDC7	8317
290333	1.32474	9.78222	6.44316	9.01532e-07	7.72587e-06	5.02193	CDCA4	55038
6520528	1.01954	6.53722	4.68377	8.23175e-05	0.000419251	0.482588	CDCA4	55038
1400673	1.46763	11.5663	12.3321	3.05838e-12	1.34702e-10	17.8393	CDCA5	113130
2070520	3.5499	11.3307	19.1863	1.36048e-16	2.18397e-14	28.0047	CDCA7	83879
3800753	1.64697	9.15657	7.83926	3.12336e-08	3.98588e-07	8.43573	CDCA7L	55536
5260367	1.53635	6.73977	6.43537	9.19204e-07	7.85898e-06	5.00228	CDCP1	64866
150463	1.14123	5.66052	5.59637	7.70902e-06	5.09031e-05	2.85519	CDCP1	64866
60215	1.27395	6.06005	5.08437	2.89916e-05	0.000164768	1.52512	CDCP1	64866
2060543	-1.45993	4.59799	-10.3072	1.488e-10	3.81107e-09	13.8834	CDGAP	57514
1300113	7.50187	11.4839	29.0616	5.84506e-21	3.7706e-18	37.9697	CDH1	999
2650709	-5.08421	7.48373	-6.28674	1.3331e-06	1.08694e-05	4.62611	CDH11	1009
5820563	-3.87421	5.16885	-7.23409	1.30221e-07	1.40592e-06	6.98417	CDH13	1012
7610338	5.32881	9.61715	18.1874	4.81839e-16	6.87136e-14	26.7312	CDH3	1001
3800241	3.82426	8.06869	5.28423	1.72569e-05	0.00010372	2.04524	CDH6	1004
2750280	2.68181	7.82241	11.7602	9.42942e-12	3.51075e-10	16.6991	CDK5R1	8851
3930594	1.3049	5.51691	5.09068	2.85197e-05	0.000162432	1.54155	CDK5R1	8851
1260025	1.02748	9.6448	6.43717	9.151e-07	7.83073e-06	5.00681	CDK5RAP1	51654
6660382	-3.7546	9.45906	-4.33478	0.000204362	0.000937175	-0.420906	CDKN1A	1026
5550671	-1.89937	4.6177	-13.822	2.56517e-13	1.5442e-11	20.3668	CDKN2A	1029
620487	-2.26355	5.27861	-3.75876	0.00090439	0.00349675	-1.88572	CDKN2B	1030
7610735	-1.31203	5.22052	-3.65962	0.00116442	0.00435648	-2.13258	CDKN2B	1030
4920593	-4.83876	4.70416	-51.6291	2.628e-27	1.54405e-23	51.477	CDKN2C	1031
7050326	-2.18353	6.35989	-12.9697	1.11297e-12	5.59859e-11	18.8766	CDKN2D	1032
4640491	2.0398	8.89815	10.6827	7.23893e-11	2.02531e-09	14.6204	CDO1	1036
3780315	1.7327	8.37604	7.68057	4.52077e-08	5.55212e-07	8.05955	CDO1	1036
5860010	3.69796	8.00875	17.3668	1.4253e-15	1.72331e-13	25.6365	CDS1	1040
510673	1.1774	8.84149	5.66624	6.44264e-06	4.35394e-05	3.03587	CDS2	8760
2630433	2.49919	10.2209	12.803	1.48091e-12	7.13192e-11	18.5857	CDT1	81620
1770286	1.82715	6.09315	4.92134	4.43138e-05	0.000241031	1.10061	CDX4	1046
1430280	1.05484	5.84729	3.2594	0.00317927	0.0105905	-3.10621	CEBPA	1050
20446	-2.30914	10.8624	-12.1251	4.87022e-12	1.99265e-10	17.3727	CEBPB	1051
5490408	-4.63013	7.31434	-8.85913	3.14081e-09	5.48558e-08	10.7753	CEBPD	1052
4010131	1.7218	11.6974	7.9547	2.39164e-08	3.1687e-07	8.70737	CEBPZ	10153
6200064	2.225	10.2802	7.24888	1.25683e-07	1.36294e-06	7.02019	CECR1	51816
1340470	1.03346	10.7827	5.80264	4.54333e-06	3.20917e-05	3.38783	CECR5	27440
1190035	1.12286	7.61944	4.10251	0.000373416	0.00160754	-1.01677	CECR5	27440
6200161	2.37607	7.03343	11.1278	3.06934e-11	9.71637e-10	15.4956	CECR6	27439
3710240	3.02141	7.80519	10.0454	2.57787e-10	6.13696e-09	13.3248	CELSR2	1952
6350437	3.60366	9.15784	10.7135	6.81611e-11	1.93466e-09	14.6818	CELSR3	1951
7380711	1.64959	8.24817	6.36183	1.1045e-06	9.20215e-06	4.81642	CENPH	64946
6550373	1.40475	10.891	5.7734	4.89597e-06	3.42043e-05	3.31247	CENPN	55839
2350630	1.13261	7.17355	4.75613	6.81641e-05	0.000354668	0.670655	CENPQ	55166
10722	5.34334	10.6015	15.1861	3.18895e-14	2.60952e-12	22.4888	CENPV	201161
1030026	4.97571	11.7851	14.0166	1.96802e-13	1.21715e-11	20.6398	CENPV	201161
60746	-1.11959	7.10793	-6.96674	2.4835e-07	2.45814e-06	6.32871	CENTB2	23527
1070376	-1.15214	6.53863	-6.42792	9.36433e-07	7.98537e-06	4.98348	CEP164	22897
7510709	-1.1093	8.92145	-5.44054	1.15183e-05	7.26745e-05	2.4513	CEP55	55165
1110039	1.08762	7.26472	3.96539	0.000532122	0.00219892	-1.36554	CEP68	23177
4640242	1.39189	7.22168	7.78975	3.50402e-08	4.40813e-07	8.31872	CEP70	80321
1030368	1.53052	6.6814	5.11134	2.70283e-05	0.00015508	1.59535	CEP72	55722
4760091	1.73171	9.14311	13.996	1.81627e-13	1.13767e-11	20.7136	CEP78	84131
5570142	1.45301	8.19322	9.23044	1.40823e-09	2.74517e-08	11.5931	CEP78	84131
7550048	-4.35816	5.26552	-7.43375	8.0878e-08	9.19486e-07	7.46812	CERCAM	51148
2680056	-1.69029	5.11905	-3.66078	0.00116097	0.00434581	-2.1297	CES1	1066
3520372	-1.23303	8.4042	-5.66867	6.40248e-06	4.33177e-05	3.04217	CES2	8824
1780470	1.60438	6.39564	3.67144	0.00112992	0.00424526	-2.10324	CES3	23491
3370349	-4.05939	4.98483	-20.8088	1.96296e-17	3.8702e-15	29.9476	CFB	629
1240152	-4.27937	6.25817	-8.74214	4.05907e-09	6.82561e-08	10.5139	CFD	1675
3360279	-2.77702	4.70344	-11.5226	1.46144e-11	5.09889e-10	16.2524	CFH	3075
6250484	-2.03013	5.73581	-11.0089	3.85091e-11	1.19082e-09	15.2642	CFH	3075
380424	-2.51556	4.70868	-8.60516	5.49353e-09	8.90145e-08	10.2055	CFH	3075
1170707	-1.66661	5.57112	-8.79531	3.61168e-09	6.22037e-08	10.6329	CFL2	1073
1240593	-2.34128	6.59499	-7.33271	1.02856e-07	1.14195e-06	7.22383	CFLAR	8837
1980670	6.04099	10.187	24.0166	6.17909e-19	2.08647e-16	33.3932	CGN	57530
110100	5.02097	11.3454	27.004	3.54309e-20	1.62633e-17	36.2109	CGNL1	84952
1770593	-5.92629	5.96905	-7.41257	8.5049e-08	9.62065e-07	7.41701	CH25H	9023
2850082	1.20378	6.33968	3.78053	0.00085544	0.00332455	-1.83128	CHAC2	494143
2120097	2.12365	8.33891	8.9424	2.61955e-09	4.68819e-08	10.9603	CHAF1A	10036
4610731	1.58583	8.76247	7.25602	1.23552e-07	1.34223e-06	7.03757	CHAF1B	8208
6620626	1.19533	10.0157	5.77906	4.82565e-06	3.38014e-05	3.32706	CHCHD3	54927
450072	1.51985	8.92586	5.66172	6.51777e-06	4.3956e-05	3.0242	CHCHD6	84303
3850180	1.36863	6.77631	4.65138	8.9574e-05	0.000451823	0.398437	CHCHD7	79145
5220504	1.08935	9.11837	4.37002	0.00018646	0.00086439	-0.330055	CHCHD7	79145
2350176	1.51576	9.43541	8.30168	1.08361e-08	1.59566e-07	9.51342	CHD1	1105
1580487	5.67156	9.84601	13.0942	9.00822e-13	4.60234e-11	19.0919	CHD7	55636
1170564	1.15119	10.4299	5.10093	2.777e-05	0.000158777	1.56823	CHD8	57680
7200270	1.73434	9.93732	10.5363	9.64795e-11	2.59787e-09	14.3274	CHEK1	1111
5260685	1.78663	8.8621	7.11277	1.74354e-07	1.80479e-06	6.68778	CHEK2	11200
7380376	1.59256	8.60757	5.19558	2.17176e-05	0.000127497	1.81461	CHEK2	11200
3130180	1.05774	7.99093	4.66806	8.57598e-05	0.000434374	0.441776	CHERP	10523
6200348	3.9072	8.83179	6.51586	7.52341e-07	6.5955e-06	5.2051	CHGA	1113
6420356	2.4003	6.68076	8.65134	4.95937e-09	8.14828e-08	10.3097	CHGB	1114
1990037	-1.64528	5.80698	-5.06306	3.06434e-05	0.000172901	1.46963	CHI3L1	1116
3130576	-1.5329	9.56328	-6.644	5.47734e-07	4.95532e-06	5.52663	CHIC2	26511
3460424	2.6056	10.0007	17.3105	1.53788e-15	1.82908e-13	25.5596	CHKA	1119
6330170	2.43855	8.20642	11.0903	3.2963e-11	1.03346e-09	15.4229	CHKA	1119
3400450	-1.46246	8.04988	-4.89916	4.69504e-05	0.000254242	1.04285	CHKB	1120
3290181	-1.50258	7.03191	-6.58224	6.38128e-07	5.67554e-06	5.37187	CHMP2A	27243
2490554	1.24199	5.73811	5.10531	2.74556e-05	0.000157256	1.57964	CHMP4C	92421
1740326	-1.92666	5.89655	-5.96659	2.99194e-06	2.21899e-05	3.80925	CHPF2	54480
1570224	3.45914	7.94673	17.8278	7.70926e-16	1.00656e-13	26.257	CHRNA5	1138
270348	1.3475	7.54381	5.26223	1.82696e-05	0.000109153	1.98802	CHST10	9486
4050768	2.82087	7.8398	6.65901	5.27803e-07	4.79378e-06	5.56419	CHST13	166012
7320041	1.66157	7.998	5.59295	7.77716e-06	5.12838e-05	2.84634	CHST15	51363
3930736	-1.43143	6.9442	-7.23852	1.28846e-07	1.39261e-06	6.99495	CHST3	9469
7380767	3.91997	8.46629	18.824	2.13746e-16	3.27043e-14	27.5501	CHST4	10164
20445	2.69383	7.32338	9.79585	4.29672e-10	9.70213e-09	12.8037	CHST6	4166
5900452	1.45894	9.52435	6.2446	1.4819e-06	1.19238e-05	4.5191	CHST7	56548
4760390	3.0617	7.36096	8.58437	5.75304e-09	9.25052e-08	10.1584	CHST9	83539
4250328	-1.02245	6.01756	-4.39733	0.000173668	0.000811618	-0.259582	CHSY3	337876
1770689	1.20953	7.86864	3.26294	0.00315154	0.0105076	-3.09778	CHTF18	63922
6370612	-2.4154	8.26008	-3.71115	0.00102124	0.00388915	-2.0045	CHURC1	91612
5670523	1.11184	8.99117	6.30493	1.27364e-06	1.04455e-05	4.67227	CIAPIN1	57019
4900440	-1.50668	10.6368	-8.63829	5.10465e-09	8.35429e-08	10.2803	CIB1	10519
3420022	1.98256	8.45914	8.68214	4.63298e-09	7.68077e-08	10.3791	CIB2	10518
1470253	-1.03572	5.15606	-5.15286	2.42648e-05	0.000140569	1.70343	CIDECP	152302
4260156	1.43721	8.76661	7.59496	5.5265e-08	6.63745e-07	7.85526	CISD2	493856
7550112	-2.24907	10.5263	-4.42814	0.00016028	0.000756026	-0.179995	CITED2	10370
5810142	1.97914	7.3785	8.55841	6.09472e-09	9.74313e-08	10.0996	CITED4	163732
4490528	-1.65723	10.8674	-6.69558	4.823e-07	4.41389e-06	5.65557	CKAP4	10970
4150066	4.58942	11.0957	30.1879	2.29232e-21	1.68354e-18	38.8772	CKB	1152
2760519	-1.83092	9.09037	-8.10858	1.68019e-08	2.32387e-07	9.06679	CKLF	51192
5080367	-1.74119	9.78522	-7.13229	1.66336e-07	1.73401e-06	6.73558	CKLF	51192
3420661	4.90377	9.24764	25.6363	1.26211e-19	5.2221e-17	34.9627	CKMT1A	548596
5570021	3.60632	8.15891	15.8976	1.11312e-14	1.02831e-12	23.5564	CKMT1B	1159
2450358	1.59183	12.1529	6.33267	1.18813e-06	9.81544e-06	4.74257	CKS1B	1163
780528	1.11533	12.6266	8.17606	1.40575e-08	1.98924e-07	9.2456	CKS2	1164
5290397	-3.54043	5.29186	-18.0832	5.51669e-16	7.75425e-14	26.5947	CLCF1	23529
3930523	1.69096	6.45578	4.0355	0.000444071	0.00186898	-1.18755	CLCNKA	1187
5820195	1.62387	6.80978	3.57752	0.00143397	0.00524537	-2.33546	CLCNKA	1187
5960296	2.02642	6.37973	5.07311	2.98531e-05	0.000169011	1.49579	CLDN1	9076
840324	5.18232	9.69493	20.9204	1.72696e-17	3.47485e-15	30.0758	CLDN10	9071
6650477	3.61246	8.07988	12.4433	2.76895e-12	1.23622e-10	17.9481	CLDN10	9071
3400431	-5.50136	8.21807	-9.45455	8.7538e-10	1.81482e-08	12.0779	CLDN11	5010
1070133	1.01909	9.83869	4.81963	5.77631e-05	0.000305742	0.835855	CLDN12	9069
20546	3.62873	7.95125	11.7196	1.01581e-11	3.73484e-10	16.6233	CLDN3	1365
1450274	5.13857	9.24336	22.223	4.04157e-18	1.06008e-15	31.5265	CLDN6	9074
5080373	5.16083	10.0039	19.9193	5.57636e-17	1.0175e-14	28.9009	CLDN7	1366
1940048	-3.07003	7.18895	-5.24695	1.9008e-05	0.000113036	1.94827	CLEC11A	6320
3170601	-1.93178	4.54648	-5.95079	3.11455e-06	2.29889e-05	3.76871	CLEC12A	160364
1340500	-1.77469	4.52721	-5.62472	7.16733e-06	4.76908e-05	2.92854	CLEC12A	160364
3780358	-1.14712	4.59764	-5.30499	1.63536e-05	9.90149e-05	2.09921	CLEC12A	160364
3310747	-1.09057	5.06055	-3.68356	0.0010956	0.00413057	-2.07314	CLEC14A	161198
2490161	-2.76409	5.01413	-9.96654	3.02674e-10	7.10054e-09	13.1611	CLEC2B	9976
4260441	-3.73385	4.87569	-16.1185	8.09124e-15	7.81896e-13	23.8796	CLEC3B	7123
5870136	-3.54702	4.71958	-12.1407	4.73605e-12	1.95648e-10	17.4011	CLIC3	9022
2260066	-2.34358	8.57472	-8.05927	1.88084e-08	2.56159e-07	8.95193	CLIP1	6249
3390026	-1.25908	5.215	-5.9287	3.29455e-06	2.40876e-05	3.71201	CLIP1	6249
650689	-1.61966	10.3951	-5.58295	7.97979e-06	5.24905e-05	2.82045	CLIP3	25999
3310672	-3.56545	4.8377	-11.4511	1.66944e-11	5.74948e-10	16.1167	CLIP4	79745
520382	-1.69606	6.89863	-4.3922	0.000176	0.000820969	-0.272811	CLK1	1195
1740040	-1.37926	6.72893	-4.84843	5.35861e-05	0.000285737	0.910795	CLN5	1203
1110095	-1.42076	9.86034	-7.02986	2.13067e-07	2.14285e-06	6.48422	CLTB	1212
1090427	1.13308	5.76467	3.87737	0.000667384	0.00267765	-1.588	CLTCL1	8218
2230129	-1.37752	5.57639	-5.80573	4.50766e-06	3.18551e-05	3.39578	CLUAP1	23059
4610296	-1.1381	7.18818	-5.67139	6.35801e-06	4.30367e-05	3.04919	CLUAP1	23059
2070044	3.09609	8.25697	6.61606	5.86892e-07	5.27465e-06	5.45666	CLYBL	171425
4610273	2.13902	7.7296	4.62446	9.60875e-05	0.000481289	0.328549	CLYBL	171425
5550066	-1.11411	5.02832	-6.57303	6.52852e-07	5.79246e-06	5.34876	CMAH	8418
2140379	1.05723	10.1492	5.31289	1.60226e-05	9.72113e-05	2.11973	CMAS	55907
6380608	1.06237	10.287	5.12734	2.59277e-05	0.000149554	1.637	CMAS	55907
6420446	-2.3443	7.35212	-5.88337	3.69754e-06	2.67315e-05	3.59558	CMPK1	51727
2640551	-2.24573	8.00961	-5.67841	6.24455e-06	4.23859e-05	3.06733	CMPK1	51727
6020746	-1.02093	7.30588	-5.16893	2.32732e-05	0.0001356	1.74525	CMTM3	123920
2140239	1.17556	11.4033	7.86604	2.93481e-08	3.77313e-07	8.49907	CMTM7	112616
4290403	1.10936	9.55259	5.62796	7.10802e-06	4.73498e-05	2.9369	CMTM7	112616
2480037	4.7574	8.95831	18.9348	1.86017e-16	2.90672e-14	27.69	CMTM8	152189
3390017	1.07818	12.3787	7.90122	2.64457e-08	3.44285e-07	8.60239	CNDP2	55748
7570494	2.86302	8.15234	9.5469	7.20995e-10	1.52598e-08	12.2758	CNFN	84518
870044	1.01429	7.02617	5.57847	8.0722e-06	5.30271e-05	2.80886	CNNM3	26505
6520382	1.21154	11.4302	8.39458	8.70144e-09	1.31696e-07	9.73577	CNOT1	23019
1300463	1.3181	8.49382	6.98725	2.36274e-07	2.34812e-06	6.37929	CNOT10	25904
3120176	1.05364	10.6387	5.72487	5.54343e-06	3.80845e-05	3.18731	CNOT7	29883
4590241	1.093	10.0687	5.43246	1.17611e-05	7.40476e-05	2.43033	CNOT7	29883
6200743	-1.36834	8.47995	-5.77276	4.90393e-06	3.42517e-05	3.31084	CNPY4	245812
290615	-2.90073	5.40945	-8.28712	1.11987e-08	1.64e-07	9.4799	CNRIP1	25927
3940167	-3.4321	7.47836	-7.54224	6.25711e-08	7.41489e-07	7.72901	CNRIP1	25927
830747	-1.48562	5.0523	-6.91617	2.80886e-07	2.74687e-06	6.20379	CNRIP1	25927
3390372	1.3465	6.00809	4.01821	0.000464341	0.00194698	-1.2315	CNTN1	1272
1660367	-4.25605	4.76497	-37.3846	8.82005e-24	1.52416e-20	44.1749	CNTN3	5067
4570358	-2.82652	7.47192	-6.26096	1.42221e-06	1.15129e-05	4.56067	CNTNAP1	8506
1400520	7.56764	11.5133	23.7051	8.48214e-19	2.73824e-16	33.0791	CNTNAP2	26047
610189	5.0142	9.58484	23.857	7.26445e-19	2.3911e-16	33.2328	COBL	23242
4120424	4.72311	9.20174	10.9849	4.03267e-11	1.23533e-09	15.2172	COCH	1690
3460743	3.13781	7.5921	5.43141	1.17928e-05	7.41838e-05	2.42762	COL11A1	1301
3060095	-7.03645	5.84695	-9.41594	9.49646e-10	1.94681e-08	11.9948	COL12A1	1303
3800010	-1.11053	5.36722	-4.15594	0.000325156	0.00141996	-0.880219	COL14A1	7373
5090026	-4.11821	4.74293	-9.61901	6.20095e-10	1.34738e-08	12.4295	COL15A1	1306
5360743	-4.65629	6.97055	-8.55756	6.10626e-09	9.75441e-08	10.0977	COL16A1	1307
990372	1.6837	6.36822	4.8497	5.34091e-05	0.000285117	0.914098	COL17A1	1308
6960142	-4.77638	9.91161	-5.16931	2.32499e-05	0.000135518	1.74625	COL1A1	1277
6060612	-3.67595	10.7486	-5.506	9.72849e-06	6.26192e-05	2.6211	COL1A2	1278
4040671	-4.67615	9.84958	-5.44423	1.14088e-05	7.20611e-05	2.4609	COL1A2	1278
2120021	-7.2608	6.75607	-4.47251	0.000142786	0.000681609	-0.0652678	COL3A1	1281
270706	3.61784	9.02545	9.60668	6.36264e-10	1.37438e-08	12.4033	COL4A5	1287
5310333	1.41751	5.89785	3.82338	0.000766549	0.00302227	-1.72383	COL4A5	1287
6480433	3.15599	7.67127	5.87577	3.76988e-06	2.71907e-05	3.57603	COL4A6	1288
4920369	-4.63701	8.74917	-5.59505	7.73537e-06	5.10426e-05	2.85176	COL5A1	1289
4490292	-4.10356	8.64544	-4.94121	4.20796e-05	0.000230199	1.15232	COL5A2	1290
5560300	-1.28358	4.85592	-5.83593	4.17312e-06	2.97341e-05	3.47354	COL5A3	50509
7570598	-4.23647	8.93204	-6.47797	8.26669e-07	7.17281e-06	5.10969	COL6A1	1291
2750356	-5.58805	6.2865	-7.89011	2.77626e-08	3.58971e-07	8.55561	COL6A2	1292
3390458	-5.70326	7.4241	-7.71693	4.15229e-08	5.14474e-07	8.14603	COL6A2	1292
6250192	-7.02926	6.86125	-6.8519	3.28603e-07	3.14852e-06	6.04463	COL6A3	1293
2470114	-7.13425	6.0234	-6.6963	4.81437e-07	4.40872e-06	5.65738	COL6A3	1293
2490593	-2.63439	8.13169	-3.05251	0.00527669	0.0165259	-3.5918	COL7A1	1294
3780706	-3.73081	4.69552	-16.6464	3.83127e-15	4.12276e-13	24.6366	COL8A1	1295
3360452	-7.51875	5.90387	-8.47163	7.39612e-09	1.14779e-07	9.90247	COL8A1	1295
2510091	-8.32085	6.11375	-6.82545	3.50579e-07	3.32965e-06	5.97897	COL8A1	1295
3780168	-1.81869	6.50426	-6.83943	3.38781e-07	3.23024e-06	6.01369	COL8A2	1296
70196	-2.71967	5.47863	-6.28328	1.34473e-06	1.09551e-05	4.61733	COL8A2	1296
6940114	4.15087	8.24921	9.20548	1.4854e-09	2.87273e-08	11.5387	COL9A1	1297
6380040	1.37187	5.92821	3.82946	0.000754687	0.0029819	-1.70855	COL9A2	1298
2100767	-5.29914	7.15422	-6.92193	2.76974e-07	2.71312e-06	6.21802	COLEC12	81035
1230523	-3.31132	8.37374	-8.70478	4.40721e-09	7.34377e-08	10.43	COMMD3	23412
2360148	-6.45843	4.96941	-10.3778	1.32092e-10	3.42797e-09	14.0069	COMP	1311
520446	-2.83915	6.16511	-13.2748	6.6456e-13	3.50051e-11	19.4016	COMT	1312
6940243	-2.66768	9.6554	-10.6107	8.33587e-11	2.28649e-09	14.4765	COMT	1312
6960377	1.24515	8.39135	3.27629	0.00304916	0.0101987	-3.06598	COMTD1	118881
6510037	-1.50797	8.38988	-4.9686	3.9182e-05	0.000216079	1.22366	COPG	22820
2030386	1.46144	9.41658	3.37441	0.00238917	0.00822822	-2.83062	COPG2	26958
7320181	-1.21584	10.6913	-6.42752	9.37368e-07	7.98871e-06	4.98247	COPS7A	50813
5820292	-4.3592	4.9209	-8.67776	4.67802e-09	7.74668e-08	10.3692	COPZ2	51226
2760181	1.40222	9.69035	8.52395	6.5808e-09	1.03938e-07	10.0215	COQ3	51805
6620315	-1.13197	7.44177	-8.17567	1.41214e-08	1.99637e-07	9.24139	COQ6	51004
5390113	1.29005	6.46157	4.33719	0.000203085	0.000931755	-0.414696	CORO1A	11151
670025	-1.7632	9.15478	-5.15689	2.40123e-05	0.000139454	1.71391	CORO1C	23603
1410609	2.7222	8.8066	9.65866	5.7094e-10	1.25449e-08	12.5138	CORO2A	7464
240768	1.66595	6.43744	6.75252	4.1925e-07	3.90004e-06	5.79758	CORO2A	7464
1940332	-1.19329	5.07054	-3.76907	0.000880877	0.00341482	-1.85995	CORO6	84940
1070678	-1.22889	8.49839	-3.26961	0.0031	0.0103534	-3.0819	COTL1	23406
4900670	1.04003	13.2598	8.82826	3.1693e-09	5.52878e-08	10.7599	COX5A	9377
5390138	-5.68498	5.43591	-7.37144	9.37893e-08	1.05002e-06	7.3176	COX7A1	1346
7570475	1.30856	14.3068	14.9571	3.99339e-14	3.1769e-12	22.2526	COX7C	1350
520682	-2.73881	4.77013	-15.0238	4.07749e-14	3.22001e-12	22.2393	CPA4	51200
4830382	-1.6235	5.21327	-5.6445	6.8123e-06	4.56802e-05	2.97969	CPEB2	132864
2510152	2.90192	7.06387	5.75485	5.13389e-06	3.56123e-05	3.26465	CPM	1368
2120064	1.04907	5.58136	3.65781	0.00116978	0.0043732	-2.13707	CPNE4	131034
580592	-1.60412	6.52343	-5.42627	1.19504e-05	7.50145e-05	2.41428	CPNE8	144402
1470386	-1.77257	6.99432	-5.07223	2.99214e-05	0.000169332	1.4935	CPNE8	144402
4570767	1.2207	5.75054	4.00341	0.000482427	0.00201482	-1.26911	CPNE9	151835
5720564	1.28806	11.6155	8.3859	8.96332e-09	1.34826e-07	9.70669	CPSF3	51692
5560010	1.27272	11.7286	8.9351	2.62046e-09	4.68819e-08	10.9583	CPSF4	10898
270047	1.55742	7.18533	6.45744	8.70028e-07	7.49525e-06	5.05794	CPSF6	11052
60136	5.95397	10.1124	24.8024	2.82527e-19	1.06408e-16	34.1676	CPVL	54504
3870324	4.68203	9.00739	20.5757	2.5707e-17	4.87222e-15	29.6774	CPVL	54504
730577	2.20713	8.69522	6.56323	6.6891e-07	5.91706e-06	5.32414	CPXM1	56265
5890139	-2.97367	7.01653	-6.27426	1.37552e-06	1.11719e-05	4.59443	CPXM2	119587
2510132	5.98521	10.497	21.8695	5.94798e-18	1.48304e-15	31.1411	CRABP1	1381
3120437	-2.4509	5.36641	-10.2006	1.88313e-10	4.66841e-09	13.6452	CRAT	1384
7400524	3.10617	8.07695	15.4742	2.07257e-14	1.7751e-12	22.9261	CRB3	92359
4670402	2.47991	6.68587	9.37242	1.04121e-09	2.10658e-08	11.901	CRB3	92359
3060326	-1.14963	4.69423	-7.27536	1.17963e-07	1.29306e-06	7.0846	CREB3L1	90993
20110	-1.43587	9.81876	-5.50517	9.74919e-06	6.27387e-05	2.61896	CREB3L2	64764
4920458	1.53398	6.51261	7.88253	2.82537e-08	3.64839e-07	8.53776	CREB3L4	148327
4290619	-1.99132	4.67441	-11.5688	1.34145e-11	4.75365e-10	16.3397	CREB5	9586
6200577	-1.44354	5.94157	-3.36408	0.00245159	0.00841754	-2.85555	CREB5	9586
1090497	-1.2959	8.75757	-8.02203	2.04853e-08	2.75926e-07	8.865	CREG1	8804
6560390	-1.02208	10.224	-4.92833	4.35147e-05	0.000236992	1.1188	CRELD2	79174
3930040	-3.07957	6.19981	-9.15289	1.66256e-09	3.15308e-08	11.4238	CRIM1	51232
1170047	-3.71104	5.97816	-9.47811	8.33004e-10	1.73801e-08	12.1285	CRIP1	1396
5340246	-3.84994	6.50529	-10.2158	1.82646e-10	4.55484e-09	13.6763	CRIP2	1397
270458	1.12372	6.06369	5.13489	2.54243e-05	0.000146881	1.65665	CRISPLD1	83690
1430750	1.47435	5.87206	4.15132	0.000329076	0.00143602	-0.892051	CRISPLD1	83690
4180079	-4.09109	6.82216	-10.436	1.17665e-10	3.10013e-09	14.1249	CRISPLD2	83716
6550196	-1.01178	9.92193	-3.92987	0.000583106	0.00238081	-1.45547	CRK	1398
4760095	-1.53857	5.67051	-4.29899	0.000224295	0.00101778	-0.513078	CRLF1	9244
360296	6.1526	10.6966	23.1672	1.47911e-18	4.47689e-16	32.527	CRMP1	1400
1410739	1.01763	5.45572	4.87862	4.95308e-05	0.00026674	0.989395	CRMP1	1400
3830274	-1.6157	5.44611	-5.19302	2.18623e-05	0.000128296	1.80795	CROT	54677
5700646	-1.46534	9.47424	-4.83258	5.5846e-05	0.000296671	0.869549	CRTAP	10491
5900019	-2.56028	7.03509	-9.14996	1.67306e-09	3.16888e-08	11.4174	CRTC3	64784
6110079	-5.77708	5.78275	-12.4223	2.87273e-12	1.27481e-10	17.9106	CRYAB	1410
6860112	1.46914	5.82591	3.81142	0.000790387	0.00310251	-1.75384	CRYBA4	1413
4010634	-1.42888	7.11208	-3.05002	0.00530857	0.0166063	-3.59755	CRYBB2	1415
3940458	-1.81585	5.08023	-6.44957	8.87239e-07	7.6234e-06	5.03811	CRYL1	51084
1980608	1.96745	6.73251	6.17803	1.75222e-06	1.38374e-05	4.34969	CRYM	1428
7330138	-1.14676	4.89889	-5.65768	6.58568e-06	4.43428e-05	3.01376	CSAD	51380
2810255	-1.45856	6.55706	-3.10479	0.00464703	0.0147792	-3.47041	CSAD	51380
3840349	-1.85279	5.1251	-5.33508	1.5128e-05	9.24901e-05	2.17742	CSDC2	27254
7000634	1.59461	12.4867	11.5054	1.45616e-11	5.08653e-10	16.2531	CSE1L	1434
5130674	1.60937	12.279	10.3004	1.54142e-10	3.92735e-09	13.8494	CSE1L	1434
2750196	1.32148	5.4066	5.18517	2.23121e-05	0.000130648	1.78753	CSF2	1437
1980092	-1.86009	4.76429	-8.2643	1.17919e-08	1.70899e-07	9.42733	CSGALNACT2	55454
3170468	-1.26177	7.36487	-4.99541	3.65406e-05	0.000202845	1.29348	CSNK1A1	1452
1110736	-1.71864	7.47754	-6.32971	1.19696e-06	9.88285e-06	4.73508	CSNK1D	1453
780762	-1.15585	9.15375	-6.02474	2.58144e-06	1.94498e-05	3.95824	CSNK1D	1453
130255	1.34024	9.62818	9.18395	1.54316e-09	2.96491e-08	11.4989	CSNK2A1	1457
430025	1.15099	9.1579	7.75439	3.79822e-08	4.74799e-07	8.2365	CSNK2A1	1457
5860519	-2.65693	5.21727	-6.36671	1.09112e-06	9.11138e-06	4.82875	CSPG4	1464
160397	1.52978	6.33887	4.79004	6.23956e-05	0.000327671	0.758865	CSPG5	10675
6370397	-2.72109	8.16255	-2.99179	0.00611035	0.0187413	-3.73156	CSRP1	1465
1990152	1.22257	12.0798	7.09187	1.83381e-07	1.88561e-06	6.63653	CSRP2	1466
1070551	1.27884	9.62383	8.19396	1.38315e-08	1.96484e-07	9.26487	CSRP2BP	57325
6450543	-2.31413	10.9731	-7.10554	1.77424e-07	1.83334e-06	6.67005	CST3	1471
6280079	1.51803	9.61732	10.0942	2.33481e-10	5.63134e-09	13.4259	CSTF2	1478
2630400	1.08208	7.50843	6.96528	2.49235e-07	2.46524e-06	6.3251	CSTF2T	23283
3420253	1.1399	8.86425	3.2504	0.0032508	0.0108055	-3.12762	CSTF3	1479
650598	1.03248	9.78939	2.70805	0.0119619	0.0337176	-4.36596	CSTF3	1479
1010494	1.25461	8.22525	7.32173	1.05587e-07	1.16962e-06	7.1972	CTBP2	1488
2850184	-2.45904	6.35277	-7.9046	2.68478e-08	3.48831e-07	8.5897	CTBS	1486
60504	-2.67216	5.50663	-7.66768	4.65929e-08	5.69367e-07	8.02886	CTBS	1486
5220196	1.16612	9.12842	6.02404	2.58607e-06	1.94748e-05	3.95643	CTCF	10664
7150333	-1.22818	4.94778	-7.55609	6.05613e-08	7.20579e-07	7.76221	CTDSP1	58190
5080682	-1.87383	8.72474	-6.19198	1.69168e-06	1.33916e-05	4.38524	CTDSP1	58190
650681	-1.25162	10.2366	-6.36011	1.10927e-06	9.23666e-06	4.81206	CTDSP2	10106
360682	1.20141	8.09214	6.25906	1.42902e-06	1.15584e-05	4.55584	CTDSPL2	51496
1440674	1.17419	7.99291	5.43069	1.18148e-05	7.42899e-05	2.42576	CTDSPL2	51496
1190025	-2.31436	4.97267	-17.1245	1.83779e-15	2.14241e-13	25.3756	CTF1	1489
2640292	-2.75802	10.5686	-5.16686	2.33983e-05	0.000136248	1.73987	CTGF	1490
60138	1.34771	8.70976	5.15939	2.38566e-05	0.000138697	1.72043	CTH	1491
4890689	-4.92354	6.23227	-6.0193	2.6173e-06	1.96746e-05	3.94431	CTHRC1	115908
4860546	-4.58096	8.35614	-5.68598	6.12451e-06	4.16288e-05	3.08688	CTHRC1	115908
4610692	1.84792	6.25739	5.41327	1.23585e-05	7.73118e-05	2.38054	CTNNA2	1496
4610075	2.30674	6.48873	7.10329	1.78391e-07	1.84074e-06	6.66454	CTNND2	1501
6370273	1.67467	10.7429	13.1704	7.22659e-13	3.7775e-11	19.3096	CTPS	1503
2000064	2.59071	10.7683	14.0928	1.74171e-13	1.10035e-11	20.764	CTPS2	56474
6510576	2.57176	8.40135	11.7927	8.88566e-12	3.34101e-10	16.7597	CTPS2	56474
160008	1.86363	6.23704	7.67284	4.60333e-08	5.63702e-07	8.04114	CTPS2	56474
6350131	1.01067	5.63943	2.82554	0.00908395	0.0265136	-4.10724	CTRL	1506
6840246	-2.93914	7.94577	-8.80901	3.5048e-09	6.04938e-08	10.6635	CTSA	5476
240309	-4.25961	7.27338	-6.77091	4.00731e-07	3.74199e-06	5.84339	CTSB	1508
60121	-3.67843	8.88502	-6.62005	5.81134e-07	5.22878e-06	5.46665	CTSB	1508
3450138	1.34431	11.5868	6.31364	1.24615e-06	1.02411e-05	4.69433	CTSC	1075
1510433	-1.10558	5.16599	-6.07913	2.24928e-06	1.72615e-05	4.09735	CTSC	1075
5270367	1.29556	11.7403	5.74485	5.26698e-06	3.64152e-05	3.23885	CTSC	1075
1110092	-1.2981	8.47114	-5.60863	7.46999e-06	4.95363e-05	2.8869	CTSD	1509
3930020	-2.71483	6.31942	-2.70946	0.0119228	0.0336332	-4.3629	CTSF	8722
1980288	2.06547	8.59056	7.8034	3.39452e-08	4.28538e-07	8.35102	CTSH	1512
4670162	1.18094	5.74911	5.00258	3.58648e-05	0.000199451	1.31215	CTSH	1512
1430278	-6.5374	6.827	-7.13122	1.66767e-07	1.73727e-06	6.73295	CTSK	1513
4260386	-2.33482	10.5827	-7.45835	7.62969e-08	8.76221e-07	7.52739	CTSL1	1514
4150189	-2.46019	10.2049	-7.32197	1.05527e-07	1.16939e-06	7.19778	CTSL1	1514
840717	-1.65929	6.27801	-5.84969	4.02911e-06	2.88214e-05	3.50895	CTSL1	1514
1430477	6.60345	11.5528	35.5334	4.06257e-23	5.41877e-20	42.7315	CTSL2	1515
1820300	-2.83103	5.18097	-9.25786	1.32818e-09	2.60466e-08	11.6527	CTSO	1519
4220259	-2.53033	8.43559	-5.33306	1.52074e-05	9.28792e-05	2.17216	CTSZ	1522
7400437	-1.43611	5.06185	-5.25398	1.86646e-05	0.000111264	1.96656	CTTN	2017
2970554	1.13107	5.48061	6.10578	2.10272e-06	1.62814e-05	4.16542	CTTNBP2	83992
360114	2.84365	11.8102	15.9197	1.07804e-14	9.99036e-13	23.5888	CTXN1	404217
4890048	-2.09257	4.59552	-22.2824	3.16011e-18	8.59578e-16	31.766	CUBN	8029
1300228	-2.48547	8.2188	-6.13315	1.96226e-06	1.53274e-05	4.23528	CUEDC1	404093
7040341	1.03914	6.90598	4.56731	0.000111526	0.000548149	0.180298	CUGBP1	10658
2030541	-1.48828	5.26398	-6.99199	2.33572e-07	2.32756e-06	6.39096	CUL7	9820
3290400	-1.03102	6.0247	-4.65628	8.84358e-05	0.000446541	0.411173	CUTA	51596
6450066	2.48902	6.6066	8.78405	3.70201e-09	6.34504e-08	10.6077	CUX2	23316
5130192	3.75369	8.00826	4.93891	4.23323e-05	0.000231361	1.14634	CUZD1	50624
630521	1.00952	5.74525	4.44995	0.000151428	0.000718775	-0.123612	CX3CL1	6376
870161	7.288	11.4856	33.6653	1.55013e-22	1.57028e-19	41.4626	CXADR	1525
5720039	-4.14523	5.70767	-5.65615	6.6115e-06	4.44759e-05	3.00982	CXCL1	2919
4560020	-4.51086	9.24258	-14.6195	7.59044e-14	5.43864e-12	21.6082	CXCL12	6387
4610615	-4.22087	8.166	-14.0715	1.80193e-13	1.1311e-11	20.7295	CXCL12	6387
3870253	-3.60873	7.50384	-13.6367	3.64712e-13	2.08446e-11	20.0123	CXCL12	6387
4670390	-2.20044	4.78038	-12.1413	4.73114e-12	1.95648e-10	17.4022	CXCL2	2920
60192	-2.98663	6.70445	-7.21275	1.37061e-07	1.46523e-06	6.93217	CXCL6	6372
6620487	-2.83813	7.75083	-7.06916	1.93732e-07	1.97407e-06	6.58079	CXCL6	6372
4860114	-2.97304	5.683	-5.63567	6.96854e-06	4.6579e-05	2.95686	CXCR7	57007
450424	-3.18442	7.21466	-5.22207	2.0275e-05	0.000120012	1.88354	CXCR7	57007
5260059	-1.54501	6.41194	-4.56151	0.000113226	0.000555301	0.165245	CXorf12	8269
2340386	1.7161	6.61776	8.44907	7.77905e-09	1.19961e-07	9.85104	CXorf15	55787
6580626	2.33402	7.2503	8.29417	1.10217e-08	1.61811e-07	9.49613	CXorf57	55086
3180242	1.12267	9.08093	5.03939	3.25895e-05	0.000182986	1.40799	CXorf64	100130613
510192	1.60128	6.02809	4.88824	4.83058e-05	0.000260908	1.01441	CXXC4	80319
6760487	3.43381	7.95149	14.2332	1.3924e-13	9.06973e-12	20.9916	CXXC6	80312
1990092	-1.12597	8.08171	-6.83963	3.38621e-07	3.22976e-06	6.01417	CYB561D1	284613
4490612	-1.00464	6.12608	-5.40184	1.27292e-05	7.94106e-05	2.35084	CYB561D1	284613
2630333	-1.45537	7.68004	-8.49928	6.95316e-09	1.08901e-07	9.96539	CYB5D2	124936
1230025	-1.22996	8.1309	-4.81966	5.77594e-05	0.000305742	0.835918	CYB5R1	51706
2940050	1.50399	10.3134	6.3889	1.03224e-06	8.66654e-06	4.88489	CYB5R2	51700
4260010	-2.23624	8.68181	-8.95806	2.53192e-09	4.55762e-08	10.9949	CYB5R3	1727
4590441	-1.42229	12.3843	-8.1627	1.48511e-08	2.08746e-07	9.19245	CYB5R3	1727
6940152	-1.31146	7.67581	-4.50981	0.000129561	0.000625287	0.0312793	CYBASC3	220002
2450465	-4.24477	7.47196	-7.45288	7.72908e-08	8.85904e-07	7.51424	CYBRD1	79901
2370300	-4.42958	6.92858	-7.22323	1.33657e-07	1.43457e-06	6.95772	CYBRD1	79901
6200554	1.35454	8.10418	4.60499	0.000101092	0.000503182	0.278016	CYCS	54205
6100768	3.19369	10.0651	12.8212	1.43519e-12	6.95734e-11	18.6176	CYFIP2	26999
3520020	2.40716	7.0722	7.89183	2.76524e-08	3.57704e-07	8.55965	CYFIP2	26999
7100731	-1.7788	6.2015	-5.05238	3.15069e-05	0.000177348	1.44181	CYGB	114757
3460692	-1.0459	5.95765	-4.93263	4.30305e-05	0.000234615	1.12998	CYLD	1540
6860102	1.59998	7.95659	2.73329	0.0112794	0.0320213	-4.31089	CYorf15A	246126
2120053	-5.52898	6.73332	-7.3071	1.09341e-07	1.20756e-06	7.1617	CYP1B1	1545
5270072	5.46844	9.92542	5.87467	3.78044e-06	2.72413e-05	3.57321	CYP26A1	1592
7550386	2.73953	6.9241	2.99006	0.00613592	0.0188079	-3.73553	CYP26A1	1592
6280224	-3.92039	5.1544	-6.12656	1.99513e-06	1.55549e-05	4.21849	CYP26B1	56603
7040735	-1.65999	6.96064	-6.08553	2.21315e-06	1.70323e-05	4.11371	CYP27A1	1593
1570661	2.12278	6.5665	8.20697	1.34288e-08	1.91133e-07	9.29496	CYP2J2	1573
6770474	7.03829	11.0738	35.0447	5.7287e-23	6.76067e-20	42.407	CYP2S1	29785
870168	3.93199	8.269	13.0838	9.16828e-13	4.67598e-11	19.074	CYP2S1	29785
2650598	-3.1769	5.41391	-8.64193	5.06369e-09	8.30112e-08	10.2885	CYP4V2	285440
3290048	2.14564	6.60839	8.40475	8.59182e-09	1.30373e-07	9.74981	CYP4X1	260293
3930605	-3.63516	10.3142	-8.4785	7.28346e-09	1.1321e-07	9.91811	CYR61	3491
2750603	-2.66406	6.10693	-15.6892	1.50894e-14	1.33922e-12	23.2479	CYTH3	9265
6960131	-1.94601	5.91114	-7.70486	4.27108e-08	5.27635e-07	8.11734	CYTH3	9265
4900593	1.96362	8.4488	9.62174	6.1658e-10	1.34073e-08	12.4353	CYTSB	92521
1030632	2.70224	8.44839	11.4454	1.6872e-11	5.79706e-10	16.1059	CYYR1	116159
2710129	-1.74906	7.72347	-4.72666	7.36073e-05	0.000380095	0.594049	D2HGDH	728294
2750475	5.50959	9.79628	22.146	4.39442e-18	1.12256e-15	31.4431	D4S234E	27065
1820747	-3.19362	5.62042	-14.2542	1.34674e-13	8.81137e-12	21.0255	DAAM2	23500
3930367	-5.24825	7.05708	-8.94197	2.62201e-09	4.68819e-08	10.9593	DAB2	1601
610152	-5.35722	7.30707	-8.22705	1.28305e-08	1.83685e-07	9.34137	DAB2	1601
5420687	2.01244	6.41538	12.0336	5.7401e-12	2.30106e-10	17.2052	DACT2	168002
1990196	-2.69885	6.30431	-7.26113	1.22049e-07	1.32794e-06	7.05	DACT3	147906
2710491	-1.91743	8.33284	-7.06215	1.97041e-07	2.00154e-06	6.56359	DAP	1611
5700220	3.34456	8.76225	13.126	8.53582e-13	4.39924e-11	19.1468	DAPK1	1612
4290524	-2.18467	4.82219	-10.4928	1.05151e-10	2.79802e-09	14.2396	DAPK2	23604
5910097	1.06097	8.53554	5.27066	1.78746e-05	0.000107098	2.00995	DARS2	55157
7100086	1.19114	10.5373	7.2047	1.39738e-07	1.49005e-06	6.91253	DAZAP1	26528
630356	-2.50838	9.92221	-11.6787	1.09516e-11	3.96701e-10	16.5466	DAZAP2	9802
6620747	1.89345	6.22761	3.10668	0.00462564	0.0147208	-3.466	DAZL	1618
4230086	1.57284	5.77351	2.83731	0.0088347	0.0258632	-4.08098	DAZL	1618
3870273	5.03858	11.5473	24.452	3.99346e-19	1.46645e-16	33.8254	DBNDD1	79007
7210674	3.71587	8.59337	13.4914	4.63331e-13	2.58279e-11	19.7687	DBNDD1	79007
6590292	-1.34714	7.87699	-5.38812	1.31887e-05	8.19296e-05	2.31521	DBNL	28988
3840497	-1.23893	6.36106	-4.94947	4.11836e-05	0.000225929	1.17384	DCAF10	79269
1230438	1.21499	8.42696	6.71458	4.60245e-07	4.23313e-06	5.70301	DCAF15	90379
1660307	-2.07934	9.20133	-9.98279	2.92803e-10	6.88684e-09	13.1949	DCAF6	55827
5080594	-2.45397	5.5475	-7.06553	1.95439e-07	1.98802e-06	6.57188	DCAF6	55827
7330246	-1.66952	5.29017	-6.35213	1.13162e-06	9.38558e-06	4.79187	DCAF6	55827
5050431	2.60342	9.63799	8.05283	1.9088e-08	2.59484e-07	8.93691	DCLK1	9201
2760433	1.54926	7.36564	4.95451	4.06461e-05	0.000223314	1.18698	DCLK1	9201
5550719	-7.79214	5.2279	-8.04031	1.96437e-08	2.65688e-07	8.9077	DCN	1634
50368	-6.4587	5.207	-6.85295	3.2776e-07	3.14147e-06	6.04723	DCN	1634
7650296	-8.34926	5.88377	-6.0684	2.31119e-06	1.76996e-05	4.06993	DCN	1634
6960349	2.54892	10.9529	13.9386	2.23129e-13	1.35993e-11	20.5121	DCP2	167227
4670519	-1.21492	10.1178	-13.5143	4.00246e-13	2.26551e-11	19.9099	DCTD	1635
2480612	-1.22248	8.57959	-10.5544	8.61539e-11	2.35437e-09	14.4359	DCTD	1635
7320187	-1.61441	9.44375	-8.10195	1.70584e-08	2.3538e-07	9.05136	DCTN3	11258
7650435	1.64951	10.9612	6.47511	8.3258e-07	7.20857e-06	5.10248	DCTPP1	79077
4210192	1.51462	11.9747	5.71451	5.69254e-06	3.89904e-05	3.16056	DCTPP1	79077
4120754	-1.4301	6.60694	-9.17181	1.59648e-09	3.04149e-08	11.4651	DCUN1D4	23142
2680113	1.19485	10.5354	6.88375	3.04003e-07	2.93676e-06	6.12356	DCUN1D5	84259
3440487	1.1266	11.5088	6.08149	2.23586e-06	1.71675e-05	4.1034	DCUN1D5	84259
3170292	-2.45066	9.20361	-4.48569	0.000137966	0.000660533	-0.0311642	DDAH1	23576
2030041	-1.06829	8.30886	-4.48612	0.00013781	0.000660003	-0.030043	DDEF2	8853
830619	-1.77276	6.71969	-3.48067	0.00183082	0.00651137	-2.57285	DDIT3	1649
3190148	-1.16072	10.3516	-2.87333	0.00811184	0.0240247	-4.00034	DDIT4	54541
3710196	3.23465	9.72436	8.37643	9.15616e-09	1.37305e-07	9.68501	DDR1	780
6370050	-5.15723	5.50728	-10.2125	1.83871e-10	4.5815e-09	13.6695	DDR2	4921
4890750	1.84874	8.00998	7.21824	1.35266e-07	1.44815e-06	6.94556	DDX11	1663
6060201	1.27095	11.2188	7.0545	2.00726e-07	2.03195e-06	6.54478	DDX18	8886
2750719	1.4444	11.6066	5.87417	3.78525e-06	2.72681e-05	3.57193	DDX21	9188
6100215	3.56765	7.6465	12.1646	4.53758e-12	1.89616e-10	17.4448	DDX25	29118
7160487	1.92471	6.53842	7.5315	6.41766e-08	7.57764e-07	7.70325	DDX25	29118
1300037	1.56354	8.63161	8.25935	1.19246e-08	1.72567e-07	9.41594	DDX28	55794
3890192	1.11732	8.85158	5.65556	6.62163e-06	4.45338e-05	3.00828	DDX46	9879
1070692	1.02979	7.10962	4.53736	0.000120583	0.00058726	0.10266	DDX51	317781
5560209	1.38596	5.81966	6.86223	3.20414e-07	3.0791e-06	6.07022	DDX6	1656
7610053	-1.17802	5.33375	-3.92149	0.00059582	0.00242463	-1.47666	DDX60	55601
6510735	-1.11611	4.67312	-7.86509	2.90323e-08	3.73579e-07	8.50855	DDX60L	91351
5560398	-1.01165	9.67266	-3.26207	0.00315837	0.010526	-3.09986	DEGS1	8560
6100072	1.09174	7.25254	3.78614	0.000843249	0.00328281	-1.81723	DENND2A	27147
1500703	-1.58895	5.17263	-7.53675	6.33859e-08	7.49331e-07	7.71586	DENND2D	79961
6420184	-1.16826	5.20125	-9.67886	5.1146e-10	1.13483e-08	12.6194	DENND4A	10260
7330338	2.87114	8.26239	12.1058	5.04137e-12	2.04842e-10	17.3375	DEPDC1B	55789
2370441	3.3855	8.9059	11.7979	8.80175e-12	3.31924e-10	16.7694	DEPDC1B	55789
580403	-2.35307	8.39142	-6.86804	3.15892e-07	3.04161e-06	6.08464	DFNA5	1687
60491	1.47332	5.84868	4.24668	0.000256949	0.00114822	-0.647573	DGCR5	26220
6940088	-1.52057	6.65761	-5.11553	2.67361e-05	0.000153704	1.60624	DGKA	1606
3170020	-1.37748	5.76378	-5.02942	3.34454e-05	0.000187255	1.38204	DGKA	1606
4480341	1.2002	10.8325	4.60512	0.000101058	0.000503096	0.278355	DHCR24	1718
6550048	1.95286	9.44986	6.12635	1.99622e-06	1.55552e-05	4.21794	DHCR7	1717
5360678	1.91905	9.62187	5.7439	5.27982e-06	3.64953e-05	3.2364	DHCR7	1717
6770630	2.31705	6.68102	4.55394	0.000115482	0.000565193	0.145626	DHDH	27294
7380427	1.18196	5.82714	5.00022	3.60858e-05	0.000200547	1.30601	DHODH	1723
1470017	-1.49506	8.69513	-6.60583	6.01929e-07	5.38619e-06	5.43103	DHRS1	115817
6980300	1.69242	9.04548	12.6271	1.89673e-12	8.85856e-11	18.3292	DHRS11	79154
3450747	1.75177	7.76556	11.7086	1.03653e-11	3.79206e-10	16.6027	DHRS11	79154
5550553	2.03321	7.26138	6.78395	3.88112e-07	3.63803e-06	5.87583	DHRS13	147015
7040670	-1.06643	9.08342	-3.25456	0.00321754	0.0107034	-3.11773	DHRS3	9249
5270762	1.01404	7.14235	2.84807	0.00861272	0.0253193	-4.05696	DHRSX	207063
6250075	1.61126	7.77722	8.94509	2.60427e-09	4.66498e-08	10.9662	DHTKD1	55526
2900735	1.28025	12.8347	11.7104	9.44104e-12	3.51075e-10	16.6905	DHX15	1665
4590333	1.3642	11.7546	7.45116	7.76078e-08	8.88151e-07	7.51008	DHX15	1665
1340193	1.00447	9.55068	5.09212	2.84131e-05	0.000161919	1.5453	DHX30	22907
2450286	2.10336	10.1535	17.0311	1.95387e-15	2.25093e-13	25.31	DHX33	56919
20192	1.60651	8.00847	7.02258	2.16864e-07	2.17563e-06	6.46629	DHX35	60625
150050	1.19485	9.63978	9.00393	2.20712e-09	4.05241e-08	11.131	DHX36	170506
240646	1.11868	9.04885	5.55516	8.57127e-06	5.5794e-05	2.7485	DHX36	170506
4260142	1.5286	9.55847	7.0604	1.97881e-07	2.00939e-06	6.55927	DHX37	57647
3930681	-1.15405	5.46539	-3.32543	0.00269922	0.00916281	-2.94846	DHX58	79132
3930689	1.7761	8.61578	8.20888	1.33707e-08	1.90583e-07	9.29937	DHX9	1660
6900725	1.44323	9.44049	4.87598	4.98734e-05	0.000268339	0.982508	DHX9	1660
5270181	3.15696	10.7708	12.1368	4.76873e-12	1.96206e-10	17.3941	DIAPH2	1730
2640402	1.28818	6.85752	5.67572	6.28782e-06	4.26107e-05	3.06037	DIDO1	11083
2190326	-2.27029	5.00039	-4.04168	0.000437033	0.00184464	-1.17182	DIO2	1734
6370221	-1.02399	4.78018	-7.12973	1.65956e-07	1.73129e-06	6.73681	DIRAS3	9077
7150674	-1.83805	6.13129	-7.09613	1.81503e-07	1.86826e-06	6.64698	dJ341D10.1	286453
6980327	1.43662	11.8927	8.03782	1.97561e-08	2.67085e-07	8.90189	DKC1	1736
6200176	1.46235	5.83078	4.9757	3.84642e-05	0.000212519	1.24216	DKFZP564J102	25854
7050139	1.36064	6.83649	5.95925	3.04828e-06	2.25508e-05	3.79042	DKFZP586I1420	222161
4570064	1.61743	6.61369	5.86667	3.85837e-06	2.77065e-05	3.55263	DKFZP586I1420	222161
4880609	-1.37457	4.59892	-5.2425	1.92282e-05	0.000114276	1.93671	DKK1	22943
5570102	-4.38064	6.84875	-4.28828	0.00023063	0.00104314	-0.54065	DKK1	22943
2140441	-2.12742	4.76308	-7.2272	1.3239e-07	1.42454e-06	6.96739	DKK2	27123
4900050	-2.22259	4.93972	-6.56495	6.6606e-07	5.89718e-06	5.32847	DKK2	27123
5270408	-1.64938	4.83776	-8.54049	6.34278e-09	1.00884e-07	10.059	DKK3	27122
5390451	-2.96317	10.0742	-6.81741	3.57547e-07	3.38718e-06	5.95901	DKK3	27122
4070133	-2.99247	9.793	-6.65044	5.39096e-07	4.88797e-06	5.54274	DKK3	27122
7150215	1.05331	5.64674	4.11878	0.000358018	0.0015476	-0.975239	DKKL1	27120
1190446	-2.53406	4.71778	-13.5299	4.34785e-13	2.44329e-11	19.8335	DLC1	10395
1240026	2.44271	7.22361	15.7109	1.46166e-14	1.31313e-12	23.2802	DLG3	1741
540379	1.64996	6.55927	7.48448	7.1719e-08	8.3112e-07	7.59029	DLG3	1741
240221	1.95313	11.0926	14.189	1.42046e-13	9.22338e-12	20.9679	DLGAP5	9787
5220095	1.75503	10.7457	10.6684	7.44348e-11	2.07283e-09	14.592	DLGAP5	9787
6510259	4.46348	8.40806	3.19322	0.00374262	0.0122354	-3.26302	DLK1	8788
4050687	1.5993	6.68096	2.84069	0.00876437	0.0256906	-4.07344	DLL1	28514
4210382	2.76012	8.16354	7.35276	9.80547e-08	1.09195e-06	7.2724	DLL3	10683
3420672	-1.22043	5.08726	-4.6188	9.75155e-05	0.000487694	0.313865	DLX1	1745
240280	2.59211	10.2372	9.52433	7.55916e-10	1.59188e-08	12.2275	DMKN	93099
990743	1.89039	9.72055	6.78912	3.83223e-07	3.59794e-06	5.88869	DMKN	93099
4810497	1.95422	9.72322	5.86629	3.86209e-06	2.77226e-05	3.55166	DMKN	93099
3930164	-1.30472	5.23518	-5.09839	2.79539e-05	0.000159705	1.56162	DMPK	1760
6290717	1.71821	6.10826	5.49216	1.00818e-05	6.46099e-05	2.58522	DMRTA1	63951
1340619	2.14135	7.59471	8.90784	2.82416e-09	4.98589e-08	10.8836	DNA2	1763
6380452	1.79517	6.65669	8.01197	2.09637e-08	2.81468e-07	8.8415	DNA2	1763
4900612	-1.14631	4.72929	-6.49954	7.8349e-07	6.83594e-06	5.16401	DNAH1	25981
610221	-1.67069	6.6458	-8.45803	7.62475e-09	1.17767e-07	9.87145	DNAJB12	54788
5560484	-1.07068	6.06388	-5.21717	2.05341e-05	0.000121325	1.8708	DNAJB12	54788
5860315	1.1422	11.4993	5.89667	3.57441e-06	2.59722e-05	3.62974	DNAJB6	10049
2450678	-1.01182	5.49242	-3.72642	0.000982242	0.00375623	-1.96646	DNAJC1	64215
2450411	1.49159	5.73911	5.4822	1.03442e-05	6.61043e-05	2.55938	DNAJC12	56521
5720465	1.13063	5.97985	5.37832	1.35271e-05	8.38012e-05	2.28976	DNAJC12	56521
6420736	1.20624	5.82973	4.53569	0.000121108	0.000589429	0.0983355	DNAJC12	56521
2900722	-1.31181	7.61275	-10.0623	2.364e-10	5.69241e-09	13.4083	DNAJC13	23317
7000630	-1.14015	5.75227	-4.67614	8.39729e-05	0.000426794	0.462752	DNAJC3	5611
6200309	1.5409	7.44284	5.79034	4.68842e-06	3.29975e-05	3.35614	DNALI1	7802
4570669	1.64333	6.43345	3.49034	0.0017868	0.00637181	-2.54924	DNER	92737
2320546	-1.45383	5.82474	-4.46489	0.000145647	0.000693915	-0.08497	DNM1	1759
6450373	1.43032	6.24827	3.96332	0.000534973	0.00220898	-1.3708	DNMT3A	1788
6450307	6.95883	12.8713	43.8134	2.2023e-25	7.18855e-22	47.5486	DNMT3B	1789
6060653	6.69012	12.0975	37.1294	1.36395e-23	2.10888e-20	43.7567	DNMT3B	1789
4220452	5.14375	10.1958	8.02061	2.05519e-08	2.76571e-07	8.86169	DNMT3B	1789
6200563	1.79467	6.54788	3.36585	0.00244076	0.00838231	-2.85127	DNMT3B	1789
1710736	-4.0831	6.00718	-7.30056	1.11064e-07	1.22567e-06	7.14582	DOCK10	55619
10747	-1.2425	7.29228	-6.89418	2.96363e-07	2.87241e-06	6.14938	DOCK2	1794
3310682	-1.65684	5.37805	-6.1039	2.11273e-06	1.63497e-05	4.16062	DOCK5	80005
2640128	-1.49375	8.82129	-9.52109	7.61077e-10	1.60159e-08	12.2206	DOCK7	85440
7200341	-1.40121	4.64478	-9.93503	3.15813e-10	7.37492e-09	13.1157	DOK6	220164
1260154	1.40569	9.19447	8.23245	1.26742e-08	1.81713e-07	9.35385	DOLPP1	57171
6480669	1.09027	7.31195	3.80219	0.000809304	0.00316872	-1.777	DONSON	29980
6020554	1.50416	6.29414	5.31115	1.6095e-05	9.76101e-05	2.11521	DPF1	8193
6040112	1.54308	10.595	11.2644	2.27733e-11	7.51699e-10	15.7966	DPH2	1802
5090019	1.64002	5.8611	6.55868	6.76494e-07	5.97695e-06	5.31272	DPH2	1802
130239	1.15258	6.08793	3.96977	0.00052615	0.00217639	-1.35445	DPH2	1802
7320435	-1.1047	8.8499	-3.77871	0.000859432	0.0033383	-1.83583	DPM3	54344
2850520	-1.09474	8.645	-3.54089	0.00157305	0.00569669	-2.42549	DPM3	54344
4560484	1.10396	7.1449	6.00154	2.73794e-06	2.04715e-05	3.89881	DPP3	10072
4830255	-4.15463	5.68004	-6.38409	1.04472e-06	8.76124e-06	4.87273	DPP4	1803
670608	-2.9855	5.65648	-13.7105	3.23154e-13	1.88734e-11	20.1354	DPP7	29952
1240047	-2.49156	5.0971	-10.8542	5.18682e-11	1.52069e-09	14.9605	DPP7	29952
2480364	-3.3411	6.84257	-10.5898	8.68425e-11	2.36658e-09	14.4347	DPP7	29952
6660743	1.5417	6.24275	4.43329	0.000158141	0.000747379	-0.166666	DPPA2	151871
50204	8.28233	12.1581	41.8319	6.99419e-25	1.58052e-21	46.5012	DPPA4	55211
7550086	1.37455	5.68801	3.10328	0.00466408	0.0148238	-3.47392	DPPA5	340168
2100228	-5.95572	4.93354	-32.7513	3.06408e-22	2.90366e-19	40.8126	DPT	1805
2190544	-1.32281	6.77064	-5.41365	1.23466e-05	7.72536e-05	2.38151	DPY19L4	286148
6960025	1.52355	12.1909	11.8707	7.14778e-12	2.76654e-10	16.9755	DPY30	84661
5090181	2.07032	7.59986	11.5317	1.43693e-11	5.02875e-10	16.2696	DPY30	84661
670273	-4.06044	4.87338	-19.7052	7.21361e-17	1.25393e-14	28.6424	DPYD	1806
4290431	2.25766	13.2935	15.9007	1.06893e-14	9.9373e-13	23.5953	DPYSL3	1809
50309	1.93842	8.90288	5.53732	8.97418e-06	5.81333e-05	2.70228	DPYSL4	10570
4280482	-3.85822	7.29105	-8.18166	1.42239e-08	2.00892e-07	9.23639	DRAM1	55332
3990598	-1.05588	10.8847	-4.8695	5.07225e-05	0.00027216	0.965645	DRAP1	10589
7050709	3.47495	8.95506	5.15425	2.41775e-05	0.000140209	1.70704	DRD4	1815
2710400	4.36666	9.25251	19.3656	1.09077e-16	1.80021e-14	28.2269	DSC2	1824
5310377	1.63238	5.99691	8.16853	1.46551e-08	2.06288e-07	9.20597	DSC2	1824
3890372	2.65651	10.0765	14.8393	5.40506e-14	4.09238e-12	21.9531	DSCC1	79075
4250196	2.21087	7.72085	8.44608	7.83138e-09	1.20641e-07	9.84421	DSCR1L1	10231
4180475	2.2922	7.05228	5.09229	2.84005e-05	0.000161878	1.54575	DSCR6	53820
7210170	-1.15679	10.1381	-5.19278	2.18757e-05	0.000128349	1.80733	DSE	29940
3610019	-2.32352	5.09752	-8.33168	1.01269e-08	1.50603e-07	9.58237	DSEL	92126
3850221	-2.35727	5.34172	-7.1318	1.66531e-07	1.73543e-06	6.73439	DSEL	92126
7560433	7.38468	11.5119	46.4717	5.05002e-26	2.11935e-22	48.8651	DSG2	1829
4150672	4.46365	8.54855	21.6127	7.90318e-18	1.90305e-15	30.8574	DSG2	1829
6550079	-1.30986	5.04197	-2.8992	0.00762776	0.0227632	-3.94211	DST	667
3190634	-1.15495	11.4312	-3.68443	0.00109317	0.00412353	-2.07097	DSTN	11034
4730152	-1.34067	7.46076	-8.53688	6.39394e-09	1.01423e-07	10.0508	DSTYK	25778
1170162	-1.11403	6.58836	-4.97239	3.87977e-05	0.000214241	1.23352	DSTYK	25778
5570296	1.65022	8.8334	6.09781	2.1455e-06	1.65646e-05	4.14507	DTL	51514
6350164	2.19531	9.06131	4.11944	0.000357401	0.00154539	-0.973535	DTNA	1837
4570253	1.54416	6.40941	3.09091	0.00480678	0.0152345	-3.50273	DTNA	1837
7320072	1.31356	6.33275	2.60708	0.0150992	0.0411398	-4.58346	DTNA	1837
770504	1.38306	5.78064	3.94567	0.000559853	0.00229544	-1.41548	DTNB	1838
4060296	-1.42688	8.95204	-8.11838	1.64302e-08	2.2789e-07	9.08956	DTWD1	56986
6250092	1.10397	7.74362	4.49434	0.00013489	0.000647283	-0.00876697	DTX3	196403
6860377	-4.75408	8.26924	-17.9253	6.78118e-16	9.26562e-14	26.3865	DUSP1	1843
3780707	-1.49597	5.25686	-5.69794	5.93945e-06	4.05398e-05	3.11779	DUSP10	11221
4830315	-1.72156	5.57412	-5.15958	2.38451e-05	0.000138658	1.72091	DUSP10	11221
4150278	-1.63881	9.27828	-7.47737	7.29358e-08	8.4223e-07	7.57319	DUSP14	11072
1470465	1.68598	7.77434	5.18415	2.23714e-05	0.000130969	1.78487	DUSP16	80824
3870408	-1.70149	6.23408	-7.10517	1.77586e-07	1.83437e-06	6.66913	DUSP18	150290
610072	-1.07286	5.99948	-4.53293	0.000121984	0.000593297	0.0911756	DUSP22	56940
6280242	1.64089	10.2722	7.9373	2.48953e-08	3.27079e-07	8.66655	DUT	1854
6330494	1.76201	9.81273	6.91253	2.8339e-07	2.76675e-06	6.19479	DUT	1854
2850239	-1.56845	6.42961	-6.05779	2.37412e-06	1.81014e-05	4.04279	DUT	1854
7330044	-2.16491	7.30337	-6.42446	9.44558e-07	8.0402e-06	4.97473	DYNLT3	6990
3990152	-1.58148	5.59248	-7.38344	9.11474e-08	1.02317e-06	7.34663	DYRK3	8444
1110037	-1.14522	5.87278	-4.4891	0.000136742	0.000655315	-0.022314	DYRK3	8444
6270382	-2.56989	7.91439	-12.822	1.43314e-12	6.95734e-11	18.6191	DYRK4	8798
4220187	1.21273	6.69941	4.36632	0.000188262	0.000871426	-0.339588	DYSF	8291
5340338	1.24663	8.35639	4.6687	8.5617e-05	0.000433725	0.443436	E2F2	1870
3930059	1.11855	10.2341	7.93291	2.47753e-08	3.25952e-07	8.66973	E2F3	1871
6650196	3.57118	10.3596	16.3916	5.48275e-15	5.61208e-13	24.2738	E2F5	1875
6770600	1.44873	6.63142	5.09159	2.84522e-05	0.00016211	1.54393	EAF2	55840
1170156	1.92776	9.50047	9.371	1.04433e-09	2.11143e-08	11.8979	EARS2	124454
1110592	-4.10774	4.71935	-37.1351	1.04294e-23	1.70214e-20	44.0181	EBF1	1879
7160435	-1.11157	4.90661	-2.82634	0.00906665	0.0264736	-4.10544	EBF3	253738
4250156	1.95484	10.0801	5.64934	6.72824e-06	4.51784e-05	2.99219	EBP	10682
270050	-1.27913	5.03064	-5.68953	6.0689e-06	4.13301e-05	3.09607	ECE1	1889
4230368	1.3548	7.65636	4.05926	0.000417616	0.00177237	-1.12705	ECE2	9718
6660747	1.15387	5.32487	3.70892	0.00102708	0.00390632	-2.01007	ECEL1	9427
7650128	-2.09072	4.66218	-24.1392	4.49617e-19	1.61078e-16	33.7036	ECGF1	1890
2350504	-3.88188	7.29677	-9.20809	1.47715e-09	2.85864e-08	11.5443	ECGF1	1890
2320653	-1.30511	8.69487	-3.95882	0.000541213	0.00223022	-1.3822	ECHDC2	55268
5220612	1.84395	8.50051	3.22976	0.00342064	0.011301	-3.1766	ECHDC3	79746
3440386	-4.09573	5.09648	-8.75417	3.95306e-09	6.68947e-08	10.5408	ECM1	1893
3450521	-5.67187	5.55301	-6.29945	1.29127e-06	1.05665e-05	4.65836	ECM1	1893
6840192	-4.2211	4.63501	-39.8198	1.81412e-24	3.80667e-21	45.6434	ECM2	1842
5420689	-2.34458	4.58848	-16.7665	3.087e-15	3.43511e-13	24.8524	ECM2	1842
2900259	-1.16304	5.1087	-7.11488	1.7347e-07	1.79691e-06	6.69294	EDA2R	60401
3710273	1.43561	7.08616	9.03394	2.14811e-09	3.95395e-08	11.1625	EDARADD	128178
2030292	-1.6855	6.98848	-6.04176	2.47248e-06	1.87394e-05	4.00179	EDEM1	9695
5670398	-1.50475	6.50791	-4.32323	0.000210594	0.000961998	-0.450661	EDEM3	80267
160754	-1.10513	6.0479	-6.8978	2.93759e-07	2.85092e-06	6.15833	EDG1	1901
1170605	3.28842	9.81299	14.7432	6.267e-14	4.68462e-12	21.8029	EDG4	9170
2140193	1.08984	5.29954	3.29896	0.00288258	0.00971119	-3.01185	EDG7	23566
3930403	1.0853	6.23785	3.11356	0.00454869	0.0145073	-3.44996	EDNRA	1909
2970164	3.74183	8.66777	7.55557	6.06348e-08	7.21161e-07	7.76097	EDNRB	1910
5420195	-1.38204	4.99986	-8.1646	1.4787e-08	2.08044e-07	9.19685	EEA1	8411
6370356	3.71964	8.75213	8.63675	5.12207e-09	8.37346e-08	10.2768	EEF1A2	1917
50301	1.96759	11.6994	12.3031	3.54614e-12	1.53145e-10	17.696	EEF1E1	9521
10592	3.20892	8.2562	10.2312	1.77076e-10	4.43854e-09	13.7079	EFCAB4A	283229
7040201	2.47966	6.93438	5.29429	1.68133e-05	0.000101422	2.07138	EFCBP1	64168
1260040	-4.50283	6.80747	-9.40174	9.78578e-10	1.99775e-08	11.9642	EFEMP1	2202
6900408	-4.41479	8.47253	-7.62263	5.17858e-08	6.26827e-07	7.92139	EFEMP1	2202
6250563	-4.45006	5.26408	-6.69133	4.87374e-07	4.45476e-06	5.64496	EFEMP1	2202
6100180	-4.88077	7.48981	-7.62354	5.16748e-08	6.25742e-07	7.92357	EFEMP2	30008
3830563	1.00349	5.51229	2.75728	0.0106647	0.0304598	-4.25827	EFHC2	80258
1980484	2.76782	7.88337	6.18188	1.73528e-06	1.37146e-05	4.35952	EFHD1	80303
3710397	2.97456	7.33498	8.23673	1.2552e-08	1.80136e-07	9.36372	EFNA1	1942
620161	1.51399	7.99121	5.46571	1.07937e-05	6.86931e-05	2.51661	EFNA4	1945
1780278	1.29647	7.8707	4.53802	0.000120376	0.000586352	0.104363	EFNA4	1945
4730019	-1.14248	5.58529	-4.48013	0.000139978	0.000669185	-0.0455447	EFNB1	1947
3120021	-1.75683	5.31013	-7.06301	1.96632e-07	1.99808e-06	6.5657	EGFL6	25975
6330079	-1.81677	5.87364	-5.09807	2.79769e-05	0.000159774	1.5608	EGFL6	25975
3180400	1.39972	5.85263	5.73249	5.43636e-06	3.74277e-05	3.20696	EGFL7	51162
1050671	-2.70256	5.90343	-10.0822	2.3923e-10	5.74641e-09	13.401	EGFR	1956
6330307	-1.67363	5.1866	-7.29402	1.12813e-07	1.24217e-06	7.12994	EGFR	1956
4670102	-1.3129	5.67683	-6.74461	4.27481e-07	3.96279e-06	5.77788	EGLN1	54583
6130484	2.06483	6.67131	6.15558	1.85426e-06	1.45649e-05	4.29248	EGLN3	112399
870338	-2.3527	9.58198	-3.78598	0.000843587	0.0032837	-1.81762	EGR1	1958
7650309	-1.41616	10.1475	-6.70168	4.75097e-07	4.3561e-06	5.67082	EHBP1	23301
6400224	-2.42701	6.66891	-7.1049	1.77698e-07	1.83488e-06	6.66849	EHBP1L1	254102
5080523	-3.52517	5.89687	-9.66277	5.66075e-10	1.24846e-08	12.5225	EHD2	30846
3870561	1.49956	7.57003	9.87704	3.63545e-10	8.34364e-09	12.9742	EHMT2	10919
6060414	1.00887	11.8388	8.28974	1.05642e-08	1.55873e-07	9.53346	EIF1B	10289
290468	1.38243	10.1154	4.4287	0.000160045	0.000755162	-0.178542	EIF2C2	27161
3870110	-1.30793	7.10379	-7.48493	7.16421e-08	8.30557e-07	7.59138	EIF2S1	1965
3400577	1.03541	8.18004	4.50082	0.000132631	0.000638321	0.00800995	EIF2S2	8894
3390221	1.1406	8.86142	5.24964	1.88759e-05	0.000112368	1.95526	EIF4E3	317649
1260241	1.99708	9.71956	11.743	9.73173e-12	3.60516e-10	16.667	EIF4EBP2	1979
2190356	-1.18168	5.49973	-4.94157	4.20393e-05	0.000230022	1.15328	EIF5A2	56648
7650497	-1.34779	4.62329	-9.56005	6.87089e-10	1.46584e-08	12.3229	ELANE	1991
1440215	1.13107	6.06658	3.41743	0.00214562	0.0074922	-2.72661	ELAVL1	1994
4010020	-1.61392	8.3935	-5.10746	2.73025e-05	0.00015644	1.58524	ELF1	1997
1510300	1.28294	6.905	3.02219	0.00567832	0.0176222	-3.66174	ELF3	1999
1410168	-3.42555	6.00645	-8.33519	1.0047e-08	1.49596e-07	9.59043	ELF4	2000
3420014	-1.36721	4.77656	-7.53909	6.30377e-08	7.45815e-07	7.72146	ELK3	2004
610270	-2.66605	7.35172	-6.44363	9.00475e-07	7.71907e-06	5.02311	ELL2	22936
2000102	1.03761	6.53495	5.1435	2.48621e-05	0.000143803	1.67906	ELL3	80237
2750154	1.69254	6.23929	4.61591	9.82542e-05	0.000490886	0.306354	ELMO1	9844
1300156	-1.92009	4.72381	-17.369	1.23075e-15	1.52556e-13	25.7771	ELN	2006
6130577	-5.02112	5.32977	-13.7924	2.8276e-13	1.69178e-11	20.2712	ELN	2006
3370722	-1.79118	6.94608	-11.6546	1.14473e-11	4.13129e-10	16.5014	ELOVL1	64834
7380181	2.42244	9.23532	16.4551	4.95572e-15	5.10822e-13	24.3755	ELOVL6	79071
5670040	2.45626	10.7638	12.13	4.82776e-12	1.97804e-10	17.3816	ELOVL6	79071
6040070	-2.20195	5.18968	-5.78709	4.72757e-06	3.32412e-05	3.34776	ELTD1	64123
5560327	3.21552	7.5554	9.56588	6.92894e-10	1.47501e-08	12.3163	EMID2	136227
6760719	-4.21195	4.89615	-10.5673	9.07781e-11	2.46014e-09	14.3895	EMILIN1	11117
1190142	-2.51816	7.74471	-9.78852	4.36215e-10	9.81968e-09	12.7883	EMILIN2	84034
3400397	-1.58477	8.60281	-9.58056	6.7194e-10	1.4398e-08	12.3476	EML3	256364
110139	1.0827	10.7819	6.05822	2.3715e-06	1.80861e-05	4.04391	EML4	27436
3940435	-7.12734	5.89024	-6.60693	6.00301e-07	5.37982e-06	5.43377	EMP1	2012
3800452	-3.90835	9.58597	-6.733	4.39851e-07	4.06081e-06	5.74895	EMP3	2014
7000326	-4.45603	5.00736	-29.8435	3.03491e-21	2.12277e-18	38.6056	EMX2	2018
2070307	-5.28388	6.37383	-7.57559	5.78418e-08	6.91301e-07	7.80892	EMX2	2018
4810753	-3.65804	6.81597	-24.7377	2.97527e-19	1.10638e-16	34.1162	EMX2OS	196047
5820025	-1.32085	4.69406	-9.94414	3.03174e-10	7.10054e-09	13.1552	EN1	2019
3170132	1.25526	8.23018	3.73984	0.000949158	0.00364966	-1.93297	ENAH	55740
1740161	1.28361	7.25503	3.65897	0.00116632	0.00436303	-2.13418	ENAH	55740
4610753	-4.58885	5.34022	-9.91234	3.38155e-10	7.83437e-09	13.048	ENG	2022
1500673	1.47426	6.79542	5.1559	2.40738e-05	0.000139711	1.71135	ENHO	375704
4230577	1.56026	7.1456	4.17902	0.00030627	0.00134529	-0.821128	ENHO	375704
50402	2.08717	9.26436	6.063	2.34301e-06	1.7892e-05	4.05611	ENO2	2026
6110435	1.05757	6.06841	3.54719	0.00154824	0.00561516	-2.41004	ENO3	2027
5890102	1.5127	11.2154	7.81282	3.32108e-08	4.20714e-07	8.37327	ENOPH1	58478
7650685	-1.17218	4.58207	-9.12781	1.66802e-09	3.16138e-08	11.4152	ENOX1	55068
840678	-5.95857	6.66189	-12.4144	2.91313e-12	1.28884e-10	17.8964	ENPP2	5168
2490152	-6.12059	6.7572	-12.1145	4.96318e-12	2.02224e-10	17.3534	ENPP2	5168
2000440	1.08667	9.94208	3.89641	0.000635516	0.00256344	-1.53999	ENSA	2029
7570068	1.15193	8.50299	4.05534	0.000421879	0.00178916	-1.13705	EP300	2033
7610131	-4.98883	5.92213	-4.87392	5.01422e-05	0.000269538	0.977139	EPAS1	2034
7050450	1.36699	5.80624	6.32423	1.21351e-06	1.00082e-05	4.72119	EPB41	2035
1580386	1.41712	6.11229	6.29496	1.30589e-06	1.06683e-05	4.64697	EPB41	2035
1510538	-2.06185	7.69333	-9.0319	2.15758e-09	3.9689e-08	11.158	EPB41L3	23136
1770278	1.2515	5.60465	5.60268	7.58495e-06	5.01967e-05	2.87153	EPB41L4B	54566
6480491	1.0237	8.33134	3.17698	0.00389493	0.012665	-3.3013	EPB41L5	57669
1690553	7.15269	11.6985	28.1035	1.33196e-20	7.3828e-18	37.1677	EPCAM	4072
6370553	5.68981	10.2265	19.7095	7.17593e-17	1.25393e-14	28.6477	EPHA1	2041
1010519	1.23636	6.7035	3.33989	0.00260384	0.00886774	-2.91374	EPHB2	2048
1660520	1.20759	5.6146	2.97139	0.0064177	0.0195541	-3.77822	EPHB2	2048
6290735	-1.35853	4.66763	-12.5462	2.09442e-12	9.59873e-11	18.225	EPHB3	2049
1260730	1.2598	9.17083	6.34256	1.15906e-06	9.59418e-06	4.76763	EPHB4	2050
6900563	-1.01515	7.8238	-3.79171	0.000831316	0.00324287	-1.80328	EPHX1	2052
6960397	1.50333	7.35602	3.19787	0.00370007	0.0121124	-3.25205	EPHX2	2053
6650241	-3.01443	5.19139	-11.6478	1.15917e-11	4.16805e-10	16.4886	EPS8	2059
2030091	1.81687	6.2945	5.07927	2.93786e-05	0.000166581	1.51183	EPS8L1	54869
5700725	-3.75019	5.86297	-12.1577	4.59373e-12	1.9169e-10	17.4322	EPSTI1	94240
2260731	-2.00493	5.11286	-5.78306	4.77646e-06	3.35288e-05	3.33739	ERAP2	64167
4050156	2.48801	11.5366	8.57164	5.91806e-09	9.49507e-08	10.1296	ERBB2	2064
4560288	4.37192	8.89197	20.6709	2.30188e-17	4.41975e-15	29.7881	ERBB3	2065
3120608	1.70308	6.53444	5.82559	4.28464e-06	3.04401e-05	3.44694	ERBB3	2065
7150050	1.3461	5.4674	4.78306	6.35409e-05	0.000333091	0.740716	ERC2	26059
1450356	-1.17804	9.34392	-4.10326	0.000372692	0.00160513	-1.01486	ERCC1	2067
3840056	-1.19864	9.56056	-3.90357	0.000623928	0.00252259	-1.52192	ERCC1	2067
3610474	-1.24179	7.17463	-3.40978	0.00218709	0.0076162	-2.74515	ERCC1	2067
4260435	-1.27983	7.22383	-4.92432	4.39711e-05	0.0002393	1.10837	ERCC2	2068
5820343	-1.0064	8.59874	-4.93986	4.22275e-05	0.00023088	1.14882	ERCC5	2073
5050181	2.07388	7.73795	12.5827	2.1693e-12	9.88022e-11	18.1968	ERCC6L	54821
3370424	1.51695	7.48249	5.13959	2.51158e-05	0.000145184	1.66888	ERCC6L	54821
6400209	1.23812	6.90427	6.47775	8.27129e-07	7.17281e-06	5.10913	ERCC8	1161
1510131	1.10848	12.2048	8.18019	1.39031e-08	1.97215e-07	9.25666	ERH	2079
6770279	-1.81601	5.8611	-7.70858	4.2341e-08	5.23507e-07	8.12619	ERMAP	114625
7380601	1.29979	8.1502	4.52951	0.000123074	0.000598302	0.0823313	ERMP1	79956
2340750	1.33028	7.4171	6.19938	1.66048e-06	1.31802e-05	4.40406	ESCO1	114799
540224	1.13325	7.56886	3.98416	0.000506992	0.00210366	-1.31797	ESPL1	9700
3440630	2.06851	6.43142	5.12068	2.63804e-05	0.000151897	1.61966	ESPN	83715
70465	1.16555	6.24893	3.00939	0.00585662	0.0180649	-3.69119	ESPNL	339768
6770343	-1.26146	9.54448	-6.53667	7.14449e-07	6.29903e-06	5.25743	ETFB	2109
7570008	-1.28363	4.90264	-6.19924	1.66103e-06	1.3181e-05	4.40372	ETHE1	23474
4560497	1.64356	6.07195	6.2324	1.52806e-06	1.22449e-05	4.48808	ETNK2	55224
6370435	-2.04395	7.95952	-3.54767	0.00154637	0.00560976	-2.40886	ETS1	2113
990577	3.40302	7.9754	6.95382	2.56277e-07	2.52894e-06	6.29682	ETV4	2118
70209	3.54319	8.21436	6.56405	6.67554e-07	5.90685e-06	5.3262	ETV4	2118
6330168	-1.06221	4.62356	-7.68483	4.39229e-08	5.4147e-07	8.08662	EVC	2121
4590224	-1.0203	5.31992	-4.74486	7.01959e-05	0.000364015	0.641363	EVI2A	2123
670072	1.1591	11.7482	8.82595	3.24549e-09	5.6396e-08	10.7376	EWSR1	2130
4890397	1.1137	9.19302	5.86075	3.91699e-06	2.80932e-05	3.53742	EWSR1	2130
1770646	1.45384	9.12244	8.4992	6.95437e-09	1.08901e-07	9.96521	EXO1	9156
2640110	1.50985	8.72054	6.49374	7.94877e-07	6.925e-06	5.1494	EXOC2	55770
2970390	1.02924	7.64611	5.21103	2.08641e-05	0.000123028	1.85481	EXOC2	55770
7330196	1.52465	7.08105	8.78439	3.69922e-09	6.34396e-08	10.6085	EXOC6	54536
6400600	1.0331	6.04953	3.70959	0.00102532	0.00390117	-2.0084	EXOG	9941
1440451	1.73174	9.13149	8.49386	7.03774e-09	1.09914e-07	9.95307	EXOSC2	23404
1450131	1.15278	11.4268	8.72688	4.04434e-09	6.81353e-08	10.5136	EXOSC3	51010
2810241	1.87578	9.45138	8.45854	7.61597e-09	1.17755e-07	9.87263	EXOSC5	56915
6450687	1.14696	10.7834	5.04302	3.2283e-05	0.000181404	1.41745	EXOSC7	23016
6220142	1.14419	10.2818	7.82005	3.24775e-08	4.12669e-07	8.39534	EXOSC9	5393
3520070	1.01075	10.4306	6.16014	1.83304e-06	1.44097e-05	4.30412	EXOSC9	5393
4220431	-2.788	8.43661	-9.64674	5.85282e-10	1.28504e-08	12.4885	EXT1	2131
6620682	-1.30939	8.80614	-7.00678	2.25336e-07	2.25213e-06	6.42739	EXT2	2132
6760070	-1.33992	8.42478	-6.03344	2.52518e-06	1.90896e-05	3.98049	EXT2	2132
2630215	1.45768	9.58663	7.58767	5.62201e-08	6.74113e-07	7.83784	EXTL2	2135
1770746	1.49929	8.70192	6.81508	3.59594e-07	3.40438e-06	5.95322	EXTL2	2135
10184	1.21865	8.88483	3.85728	0.000702705	0.00279988	-1.63859	EXTL3	2137
4180524	1.66115	8.43348	10.6846	7.21182e-11	2.02158e-09	14.6243	EZH2	2146
1710368	1.12185	8.42899	8.46702	7.21947e-09	1.12334e-07	9.92332	EZH2	2146
60639	1.31315	7.88794	7.07333	1.91784e-07	1.95827e-06	6.59104	EZH2	2146
2100612	1.75152	13.1101	9.83917	3.92978e-10	8.93539e-09	12.8948	EZR	7430
5340358	-1.67471	5.12798	-3.92636	0.000588391	0.00239972	-1.46433	F10	2159
3850561	4.38161	9.41947	11.9124	7.14591e-12	2.76654e-10	16.9818	F11R	50848
50307	1.95756	6.39752	4.7993	6.09079e-05	0.000320547	0.782945	F11R	50848
4570398	2.51538	8.02237	7.94695	2.43474e-08	3.21463e-07	8.68919	F2R	2149
1050068	4.1516	8.51038	11.194	2.70681e-11	8.71907e-10	15.6238	F2RL1	2150
5810047	3.87359	8.40194	10.5718	8.99781e-11	2.44071e-09	14.3986	F2RL1	2150
10079	-3.841	5.99213	-8.57839	5.82993e-09	9.36391e-08	10.1449	F3	2152
1990471	1.41384	5.97939	4.79219	6.20472e-05	0.00032625	0.764452	FAAH	2166
130167	1.14107	5.79981	4.27206	0.000240554	0.0010822	-0.582345	FAAH2	158584
2510131	1.87433	5.95599	6.89186	2.98044e-07	2.88443e-06	6.14364	FABP3	2170
6770259	2.01696	6.13533	3.83414	0.000745692	0.00294993	-1.6968	FABP6	2172
3130743	1.86972	5.97053	3.57339	0.00144904	0.00529437	-2.34563	FABP6	2172
7040678	4.4053	8.7502	9.11289	1.81179e-09	3.39445e-08	11.3361	FABP7	2173
2360020	1.07672	10.5344	4.25362	0.000252362	0.00112995	-0.629756	FADS1	3992
380224	1.5874	7.55983	4.21027	0.000282422	0.00125045	-0.741033	FADS2	9415
5700309	1.0261	9.58163	3.9241	0.000591825	0.00241138	-1.47005	FAHD2B	151313
5270520	-1.70823	4.56505	-10.7115	6.84307e-11	1.94043e-09	14.6778	FAIM3	9214
520278	-1.13157	6.22153	-4.93684	4.25611e-05	0.000232272	1.14095	FAM100B	283991
580767	-1.90861	7.34397	-4.08817	0.000387536	0.00165812	-1.05337	FAM101B	359845
5130661	1.39088	6.45583	7.67329	4.5985e-08	5.63345e-07	8.04221	FAM105A	54491
2340056	1.71209	7.78077	5.45994	1.09557e-05	6.95131e-05	2.50164	FAM108B1	51104
7510129	1.68255	6.54329	4.83996	5.47822e-05	0.000291282	0.888753	FAM108B1	51104
6180470	1.95633	8.40523	4.44853	0.000151987	0.000721077	-0.127268	FAM108B1	51104
6020632	-1.97585	6.18024	-6.45452	8.76364e-07	7.54099e-06	5.05059	FAM109B	150368
3800369	-2.27656	6.03822	-9.27434	1.28234e-09	2.52676e-08	11.6885	FAM110B	90362
5700066	-3.54394	5.15463	-7.80064	3.41639e-08	4.31114e-07	8.34449	FAM114A1	92689
6520241	-2.0068	5.95099	-5.1707	2.31662e-05	0.000135138	1.74987	FAM116B	414918
1400259	1.67926	6.09752	8.81837	3.4337e-09	5.93712e-08	10.6844	FAM117A	81558
3120292	3.55121	10.3599	17.5834	1.066e-15	1.35567e-13	25.9299	FAM117B	150864
3140632	2.62198	8.50605	11.5831	1.30648e-11	4.64093e-10	16.3667	FAM117B	150864
5360731	1.74209	7.65097	7.43409	8.08131e-08	9.19105e-07	7.46894	FAM119A	151194
1940019	2.33238	7.2478	5.43472	1.16926e-05	7.36793e-05	2.4362	FAM119A	151194
3520440	1.79316	7.97707	4.9185	4.46433e-05	0.000242643	1.0932	FAM119A	151194
870056	-1.44366	7.81187	-6.35649	1.11936e-06	9.29961e-06	4.8029	FAM119B	25895
430519	-1.49177	10.5271	-7.60985	5.33634e-08	6.43802e-07	7.89087	FAM120A	23196
6350154	-1.084	6.03112	-4.79963	6.08544e-05	0.000320322	0.783822	FAM122A	116224
70192	1.11001	6.0702	4.76828	6.60382e-05	0.000344461	0.702259	FAM123B	139285
7380411	1.53768	5.95756	6.90135	2.91224e-07	2.83107e-06	6.16712	FAM124A	220108
290189	2.23157	6.50892	4.28473	0.000232764	0.00105134	-0.549766	FAM124B	79843
6040376	-1.32845	10.3083	-6.11459	2.05641e-06	1.59565e-05	4.18792	FAM127A	8933
6450192	-1.63118	4.95002	-9.34884	1.09455e-09	2.19935e-08	11.85	FAM127C	441518
1470368	-1.84522	7.07655	-6.30248	1.28149e-06	1.04953e-05	4.66605	FAM127C	441518
4230735	-1.45341	8.49961	-3.61361	0.0013087	0.0048335	-2.24646	FAM129A	116496
4070711	-2.43007	7.66737	-6.8922	2.97794e-07	2.88342e-06	6.14449	FAM129B	64855
3180053	-1.91366	10.8856	-5.55451	8.58577e-06	5.5876e-05	2.7468	FAM129B	64855
6560131	1.39889	7.16591	6.58079	6.40428e-07	5.6891e-06	5.36822	FAM135A	57579
3890671	1.75235	10.9722	10.2897	1.57474e-10	4.00529e-09	13.8276	FAM136A	84908
5360309	1.46929	7.18925	5.89271	3.61063e-06	2.61771e-05	3.61957	FAM136B	387071
3520324	-1.36074	8.61721	-6.73391	4.38868e-07	4.05425e-06	5.75122	FAM13B	51306
50463	1.87066	6.98921	6.70256	4.74069e-07	4.34858e-06	5.67301	FAM149A	25854
3130035	-2.05343	7.37573	-12.6572	1.90524e-12	8.88416e-11	18.329	FAM149B1	317662
3930064	1.21782	5.69447	4.27634	0.000237892	0.00107236	-0.571335	FAM150A	389658
2570575	2.58224	7.13418	6.054	2.39699e-06	1.82379e-05	4.03311	FAM150B	285016
6290379	-1.50255	7.64259	-5.02683	3.36718e-05	0.000188307	1.37529	FAM156A	29057
240326	-1.70596	8.48116	-6.29866	1.29383e-06	1.05845e-05	4.65636	FAM156B	727866
1340739	-1.64513	8.86354	-8.54429	6.28932e-09	1.00142e-07	10.0676	FAM160B1	57700
2710601	-1.89382	6.06428	-9.9813	2.93692e-10	6.90224e-09	13.1918	FAM160B2	64760
2190564	-2.10752	5.76091	-8.74347	4.04725e-09	6.81353e-08	10.5168	FAM160B2	64760
2320615	-1.08145	6.23568	-2.79721	0.00971108	0.0280431	-4.17016	FAM167A	83648
2060220	-1.14514	7.09368	-6.22102	1.57245e-06	1.25438e-05	4.45913	FAM174A	345757
3800465	2.02366	8.9706	9.50041	7.9485e-10	1.66431e-08	12.1763	FAM174B	400451
4070333	-4.02839	5.21743	-9.25833	1.32685e-09	2.6038e-08	11.6538	FAM176A	84141
3990341	-4.19708	5.24068	-9.10151	1.85673e-09	3.4698e-08	11.3111	FAM176A	84141
7100561	-4.11277	6.01189	-9.788	4.36687e-10	9.82279e-09	12.7872	FAM176B	55194
4260561	-1.10084	6.72409	-5.10911	2.71861e-05	0.000155833	1.58952	FAM177A1	283635
6580403	1.09738	5.47684	3.59286	0.00137936	0.00506771	-2.29767	FAM179A	165186
4890082	-1.06567	6.11579	-5.47275	1.05994e-05	6.75736e-05	2.53488	FAM179B	23116
520274	-3.33379	4.75283	-12.9217	1.20804e-12	5.9991e-11	18.7931	FAM180A	389558
4730242	1.23337	5.94129	5.12997	2.57514e-05	0.000148625	1.64384	FAM181B	220382
4490333	2.91271	7.53629	7.62911	5.10034e-08	6.18376e-07	7.93687	FAM184A	79632
3060661	-1.15097	8.704	-9.85716	3.53109e-10	8.12152e-09	12.9972	FAM188A	80013
7040608	-1.1043	5.76483	-4.93476	4.27925e-05	0.000233361	1.13553	FAM188B	84182
5690762	-1.16245	8.92939	-4.78045	6.39758e-05	0.000335132	0.73391	FAM18B	51030
4920327	-1.39021	7.1535	-5.63915	6.90658e-06	4.6249e-05	2.96585	FAM190B	54462
5690132	1.07592	8.92456	5.07929	2.93768e-05	0.000166581	1.5119	FAM195A	84331
1820088	1.70775	6.37207	9.183	1.55863e-09	2.98877e-08	11.4896	FAM19A4	151647
5050100	1.0101	5.40437	3.87544	0.000670699	0.00268838	-1.59287	FAM19A4	151647
2810373	-1.61727	5.38618	-3.38746	0.00231263	0.00799648	-2.79914	FAM20A	54757
4830059	-1.84698	4.84323	-14.0855	1.62919e-13	1.03819e-11	20.8266	FAM20C	56975
4860646	-3.00546	7.68525	-9.93211	3.24744e-10	7.56542e-09	13.0893	FAM20C	56975
5960376	-1.81791	4.92618	-7.63663	5.01112e-08	6.0781e-07	7.95482	FAM20C	56975
6940181	-1.89564	5.64016	-3.31632	0.00276097	0.0093465	-2.97028	FAM24B	196792
5720274	-1.36361	5.59061	-6.58291	6.37073e-07	5.66787e-06	5.37354	FAM26E	254228
4590390	-2.21022	8.71781	-6.37335	1.07314e-06	8.97143e-06	4.84557	FAM38A	9780
3440091	-1.2366	10.1754	-4.56986	0.000110788	0.000545164	0.186895	FAM3A	60343
6270743	1.2341	5.72468	3.85936	0.000698962	0.00278759	-1.63335	FAM3B	54097
3780762	1.30206	11.6615	6.2728	1.38056e-06	1.12066e-05	4.59073	FAM44B	91272
3940133	-3.52942	7.80239	-7.86276	2.95769e-08	3.80088e-07	8.49119	FAM46A	55603
4180324	4.38743	10.9359	21.4026	9.99534e-18	2.22449e-15	30.6227	FAM46B	115572
6860347	-2.021	5.43227	-6.46592	8.51835e-07	7.35535e-06	5.07933	FAM46C	54855
7160079	2.19939	8.20813	5.96558	2.99969e-06	2.22249e-05	3.80664	FAM49B	51571
2630703	1.77777	8.05604	4.5119	0.000128856	0.000622601	0.0367002	FAM49B	51571
5570376	-1.67061	5.94674	-7.20164	1.40769e-07	1.49887e-06	6.90506	FAM50B	26240
5360735	-1.20796	6.69716	-6.55721	6.78964e-07	5.99697e-06	5.30903	FAM54B	56181
2750470	1.36754	6.04138	7.27382	1.18398e-07	1.29637e-06	7.08086	FAM57B	83723
2940403	5.73924	11.7233	26.463	5.81341e-20	2.58758e-17	35.7252	FAM60A	58516
6940343	3.90477	8.74613	8.02836	2.01897e-08	2.7232e-07	8.87979	FAM60A	58516
510762	-1.83662	9.81064	-6.24974	1.46289e-06	1.17999e-05	4.53215	FAM62B	57488
5870193	1.69803	10.7675	10.0732	2.43641e-10	5.84281e-09	13.3824	FAM64A	54478
6480092	-3.63511	6.78458	-6.07026	2.30033e-06	1.76257e-05	4.07468	FAM65A	79567
6270471	-1.98847	4.93855	-9.77357	4.49897e-10	1.00507e-08	12.7568	FAM65C	140876
2970433	-2.53172	7.75994	-10.7741	6.05781e-11	1.74642e-09	14.8021	FAM69A	388650
3450114	5.58616	9.65409	24.1157	5.59131e-19	1.90995e-16	33.4922	FAM69B	138311
4290152	1.04864	5.66556	3.86009	0.000697659	0.00278391	-1.63152	FAM69B	138311
5390066	-1.25757	6.07435	-4.317	0.000214032	0.000976588	-0.466701	FAM70B	348013
1410470	3.30767	8.10323	4.54406	0.000118495	0.000577955	0.120022	FAM71E1	112703
840035	1.47088	6.643	2.68551	0.0126042	0.0352709	-4.41493	FAM71F1	84691
1090725	1.41938	7.5386	5.21401	2.07034e-05	0.000122178	1.86256	FAM72D	728833
6840619	1.63607	5.92054	6.46955	8.44169e-07	7.29601e-06	5.08849	FAM80A	284716
6960333	1.48575	6.25485	2.59992	0.0153487	0.0417113	-4.59871	FAM80B	57494
1300392	2.64634	8.68084	8.61758	5.34438e-09	8.69634e-08	10.2335	FAM83H	286077
60014	5.67627	10.1658	20.4268	3.05832e-17	5.68634e-15	29.5034	FAM84B	157638
2000224	-1.22727	7.84419	-6.16041	1.83181e-06	1.44039e-05	4.3048	FAM89B	23625
4780768	-1.34958	6.57452	-6.3409	1.16388e-06	9.62998e-06	4.76343	FAM8A1	51439
6130730	1.04834	11.9961	8.98245	2.26111e-09	4.14377e-08	11.104	FAM96A	84191
1170528	1.15266	5.87673	3.77788	0.000861254	0.00334493	-1.83791	FANCB	2187
2690240	2.10046	10.0334	10.6263	8.08417e-11	2.22576e-09	14.5078	FANCD2	2177
6550215	1.51287	6.85451	7.41948	8.3665e-08	9.47139e-07	7.43369	FANCD2	2177
5720192	1.10101	9.16265	5.3289	1.5372e-05	9.37672e-05	2.16135	FANCE	2178
5050451	1.0185	5.48451	6.40211	9.98734e-07	8.43826e-06	4.91828	FANCF	2188
4220612	1.08269	9.88846	3.94942	0.00055447	0.00227686	-1.40599	FANCG	2189
3170066	1.38813	9.02281	9.21666	1.4503e-09	2.81225e-08	11.563	FANCI	55215
6760110	1.98639	8.98968	8.40012	8.68165e-09	1.31464e-07	9.73921	FANCL	55120
5090626	-6.20273	5.10674	-7.87868	2.85064e-08	3.67941e-07	8.5287	FAP	2191
6560291	2.03367	8.41966	9.54931	7.17357e-10	1.51938e-08	12.2809	FAR2	55711
2000768	1.63675	6.68784	6.8331	3.44074e-07	3.27433e-06	5.99797	FAR2	55711
460438	-1.69873	4.80996	-7.74625	3.87764e-08	4.83094e-07	8.21565	FAS	355
3420026	-2.3447	5.4693	-4.95281	4.08274e-05	0.000224184	1.18253	FAS	355
5310634	2.00226	12.6164	6.12582	1.99887e-06	1.55717e-05	4.2166	FASN	2194
4760328	-1.07559	7.79843	-6.40359	9.95061e-07	8.41448e-06	4.92201	FASTK	10922
770687	-1.15294	8.85764	-5.8398	4.13205e-06	2.94987e-05	3.48351	FASTK	10922
4810546	1.50494	8.52385	8.14641	1.54126e-08	2.15515e-07	9.15466	FASTKD1	79675
6650220	1.01421	9.02237	7.98159	2.15375e-08	2.8838e-07	8.80906	FASTKD5	60493
4880360	1.69147	12.3287	12.5763	2.07723e-12	9.54971e-11	18.2368	FBL	2091
4830685	-1.97674	10.811	-4.30565	0.000220444	0.00100236	-0.495931	FBLN1	2192
6040494	-1.01484	8.88439	-2.92591	0.00715667	0.0215389	-3.88169	FBLN1	2192
6550762	-4.54529	8.16735	-7.18566	1.46281e-07	1.54969e-06	6.86605	FBLN2	2199
7330292	-4.58337	8.60644	-6.98928	2.35112e-07	2.33815e-06	6.38429	FBLN2	2199
5690639	-5.37785	5.14307	-11.8204	8.44706e-12	3.20606e-10	16.8113	FBLN5	10516
4670441	-6.13037	5.60792	-10.5495	9.40091e-11	2.53806e-09	14.3538	FBLN5	10516
5670154	-2.74643	5.26514	-6.73046	4.42612e-07	4.08117e-06	5.74261	FBLN7	129804
4480593	-3.657	4.85734	-16.0859	8.47937e-15	8.11395e-13	23.8321	FBN1	2200
3440204	1.92016	9.73424	2.64679	0.0137833	0.0380562	-4.49848	FBN2	2201
4670431	4.00527	8.37128	12.3031	3.54635e-12	1.53145e-10	17.696	FBN3	84467
6020224	1.33409	5.78218	4.41598	0.000165436	0.00077785	-0.211413	FBP1	2203
380402	-1.87755	6.87494	-8.01587	2.07769e-08	2.79086e-07	8.85061	FBRS	64319
1190246	2.02277	11.4623	13.4863	4.67275e-13	2.59984e-11	19.7601	FBXL10	84678
2120356	1.19314	5.66797	3.82056	0.00077211	0.00304052	-1.73092	FBXL13	222235
6840390	1.50616	6.16962	4.91377	4.51963e-05	0.000245467	1.0809	FBXL16	146330
6290482	-1.03675	4.9065	-3.88012	0.000662682	0.00266157	-1.58107	FBXL17	64839
1470497	-1.89133	6.01418	-7.02735	2.14371e-07	2.15449e-06	6.47802	FBXL3	26224
2760093	-1.25017	4.51219	-11.0906	3.03025e-11	9.61337e-10	15.5015	FBXL8	55336
6180632	1.45562	6.38026	5.26862	1.79696e-05	0.000107601	2.00463	FBXO10	26267
290037	1.98975	8.15088	11.6963	1.06033e-11	3.86948e-10	16.5795	FBXO11	80204
4540215	3.03567	8.61018	13.1155	8.68975e-13	4.47073e-11	19.1286	FBXO2	26232
2350520	1.39729	7.65779	7.21416	1.366e-07	1.46137e-06	6.93559	FBXO22	26263
7560008	-1.07831	4.68145	-6.22902	1.54112e-06	1.23328e-05	4.47947	FBXO25	26260
6040292	1.42596	9.83269	6.23497	1.5182e-06	1.21773e-05	4.49462	FBXO28	23219
3990767	1.45782	9.8355	6.16129	1.82776e-06	1.43759e-05	4.30704	FBXO28	23219
1990079	-4.14701	5.6475	-7.05014	2.02855e-07	2.04997e-06	6.53407	FBXO32	114907
1430598	-2.70645	5.10031	-5.00797	3.53661e-05	0.000196883	1.32616	FBXO32	114907
1570075	-3.4289	5.18155	-12.9604	1.13068e-12	5.64897e-11	18.8605	FBXO4	26272
4230070	-2.21107	4.77712	-12.8189	1.44102e-12	6.97409e-11	18.6135	FBXO4	26272
6220681	1.78251	6.97232	7.74358	3.90193e-08	4.85193e-07	8.20929	FBXO45	200933
3610452	1.46345	6.98252	11.2037	2.50238e-11	8.11397e-10	15.6988	FBXO46	23403
3800398	-2.44145	4.95554	-10.1754	1.98141e-10	4.87096e-09	13.5933	FBXO6	26270
3420647	-1.69374	7.72117	-6.96022	2.52322e-07	2.49158e-06	6.31261	FBXO8	26269
1340427	-1.22888	7.46158	-7.52482	6.51966e-08	7.68263e-07	7.68722	FBXW5	54461
130609	2.28461	6.41594	4.00151	0.000484802	0.00202215	-1.27394	FCGBP	8857
4200176	-2.41571	7.917	-12.0097	5.99301e-12	2.38559e-10	17.1612	FCGRT	2217
4120703	2.35835	6.73776	9.05693	2.04402e-09	3.78846e-08	11.2132	FCHO1	23149
5860064	-1.54179	5.69476	-5.42522	1.19829e-05	7.52021e-05	2.41155	FCHO2	115548
3780193	-1.17542	4.47623	-4.12257	0.000354517	0.00153405	-0.965542	FCRLA	84824
4730204	-2.27068	5.36141	-8.32636	1.02491e-08	1.51988e-07	9.57015	FCRLB	127943
5700142	1.61404	12.6467	6.86007	3.22104e-07	3.09433e-06	6.06489	FDFT1	2222
2360630	1.70597	11.0249	6.47258	8.37843e-07	7.2456e-06	5.0961	FDFT1	2222
3370703	1.61036	11.7977	9.98986	2.88612e-10	6.80587e-09	13.2096	FEN1	2237
1010719	1.53412	9.25686	9.36054	1.06773e-09	2.15135e-08	11.8753	FEN1	2237
6510707	-4.92038	5.51141	-6.80997	3.64128e-07	3.44176e-06	5.94052	FER1L3	26509
3170273	-5.7105	6.48807	-5.89306	3.60743e-06	2.61603e-05	3.62047	FER1L3	26509
5890347	2.21608	7.20127	9.60984	6.3208e-10	1.36735e-08	12.41	FERMT1	55612
6060315	-1.04855	4.8735	-5.25877	1.84341e-05	0.000110006	1.97902	FERMT3	83706
3930168	2.23618	8.22238	8.42125	8.27954e-09	1.26418e-07	9.78752	FEZ1	9638
2350019	1.59611	7.87731	6.99719	2.30642e-07	2.30148e-06	6.40378	FEZ1	9638
360427	1.32255	8.85341	3.58924	0.00139204	0.00511048	-2.30658	FEZ1	9638
360608	-1.29137	9.54096	-5.00521	3.56209e-05	0.000198226	1.31898	FEZ2	9637
6200053	-1.24906	10.5005	-4.77645	6.46466e-05	0.000338103	0.723504	FEZ2	9637
50528	2.02804	5.99368	3.45385	0.0019584	0.00690992	-2.63817	FEZF1	389549
5270619	1.67371	6.34136	5.3556	1.43457e-05	8.82396e-05	2.23075	FGD3	89846
1430403	1.19272	5.45356	5.53822	8.95338e-06	5.80242e-05	2.70461	FGD4	121512
3710554	2.18135	6.62427	7.36062	9.62368e-08	1.07374e-06	7.29142	FGD5	152273
4540484	1.34681	6.39408	7.46134	7.57575e-08	8.71389e-07	7.5346	FGD6	55785
5900025	2.30171	6.67523	10.3707	1.33962e-10	3.47344e-09	13.9926	FGF11	2256
4070184	1.49077	5.92773	5.33456	1.51485e-05	9.25961e-05	2.17606	FGF12	2257
7380239	1.44869	7.83306	3.48497	0.00181114	0.00644961	-2.56236	FGF13	2258
670619	1.59758	6.66224	2.92237	0.00721756	0.0217	-3.88973	FGF19	9965
4210593	-1.00886	6.71284	-2.68	0.0127661	0.0356525	-4.42686	FGF2	2247
5050653	-1.45176	4.56556	-8.42667	8.17957e-09	1.25312e-07	9.7999	FGF5	2250
5560138	-1.2572	4.54714	-8.87391	2.98954e-09	5.25262e-08	10.8238	FGF7	2252
6420746	-1.8068	5.12703	-5.83444	4.18896e-06	2.98325e-05	3.46971	FGF9	2254
6520139	5.47988	10.231	13.3946	5.44078e-13	2.96537e-11	19.6052	FGFR3	2261
70520	4.04359	8.30622	10.7155	6.78992e-11	1.93232e-09	14.6858	FGFR4	2264
6660240	1.89638	6.41255	5.73845	5.35393e-06	3.69468e-05	3.22235	FGFR4	2264
5860112	-1.0938	6.27468	-5.98723	2.8392e-06	2.11586e-05	3.86215	FGFRL1	53834
4480220	-1.42621	7.66977	-4.25156	0.000253713	0.00113497	-0.635039	FGFRL1	53834
3360349	3.63954	8.02404	11.7164	1.02177e-11	3.75207e-10	16.6173	FHDC1	85462
4640446	-1.58617	8.79879	-6.61251	5.92072e-07	5.31743e-06	5.44776	FHL1	2273
6110025	-1.80935	10.4522	-7.82599	3.22097e-08	4.09967e-07	8.40442	FHL2	2274
990288	-1.74767	11.1578	-7.67378	4.59322e-08	5.63345e-07	8.04338	FHL2	2274
4210564	-1.15985	8.67727	-5.54607	8.77427e-06	5.70017e-05	2.72494	FHL3	2275
4730133	-3.02346	4.86157	-13.5296	4.3498e-13	2.44329e-11	19.833	FIBIN	387758
6200600	3.01949	7.65078	6.10252	2.12008e-06	1.63942e-05	4.15712	FILIP1	27145
4490709	-3.67676	5.14805	-8.39598	8.76263e-09	1.32281e-07	9.72976	FILIP1L	11259
650458	-4.01168	5.10433	-7.49314	7.02645e-08	8.18274e-07	7.61112	FILIP1L	11259
110307	-4.46939	5.03461	-7.43783	8.00998e-08	9.11344e-07	7.47795	FILIP1L	11259
60681	-2.11446	7.29964	-8.14375	1.55062e-08	2.16505e-07	9.14849	FKBP10	60681
5860204	-1.61656	9.77916	-5.49982	9.88459e-06	6.34848e-05	2.60509	FKBP11	51303
6100411	-1.55961	8.32818	-4.87522	4.99721e-05	0.000268722	0.980533	FKBP14	55033
270292	1.29744	7.98408	2.6185	0.0147094	0.0402307	-4.55911	FKBP1A	2280
1690497	2.02483	8.28817	8.71763	4.28413e-09	7.15491e-08	10.4589	FKBP1B	2281
7160491	1.73181	7.43503	5.79629	4.6177e-06	3.257e-05	3.37146	FKBP2	2286
4150195	1.38749	8.64629	6.72117	4.52838e-07	4.17415e-06	5.71946	FKBP3	2287
6450523	1.17312	10.9691	4.63625	9.3177e-05	0.000468308	0.35917	FKBP3	2287
2100750	2.22835	10.0699	10.7844	5.93736e-11	1.71844e-09	14.8226	FKBP4	2288
2640341	1.16913	9.78864	6.27395	1.37659e-06	1.11775e-05	4.59364	FKBP5	2289
1660014	-1.08576	4.5574	-7.76241	3.67395e-08	4.60451e-07	8.26861	FKBP7	51661
5290086	-1.90937	4.65076	-11.7108	1.03247e-11	3.7819e-10	16.6067	FKBP9	11328
4260114	-1.6545	4.62725	-8.49646	6.99707e-09	1.09337e-07	9.95898	FKBP9	11328
5700451	-4.5623	7.98086	-9.00577	2.28308e-09	4.18142e-08	11.1004	FKBP9L	360132
4290014	1.74361	10.3078	6.71601	4.58635e-07	4.22228e-06	5.70656	FLAD1	80308
3990372	1.02974	5.82514	3.83438	0.000745233	0.00294851	-1.6962	FLAD1	80308
2100689	-1.18303	5.06917	-5.28422	1.72578e-05	0.00010372	2.04519	FLI1	2313
6580400	2.96431	8.56437	9.28821	1.24501e-09	2.4646e-08	11.7187	FLJ10781	55228
3370377	4.83504	9.14375	10.0851	2.37794e-10	5.72126e-09	13.4072	FLJ12684	79584
5870072	1.86654	7.17578	7.28164	1.16203e-07	1.27519e-06	7.09987	FLJ13305	84140
2260189	1.50956	6.27341	6.26699	1.40085e-06	1.13556e-05	4.57597	FLJ14166	79616
1240639	-1.56737	7.08846	-5.81053	4.45272e-06	3.14895e-05	3.40814	FLJ20254	54867
7380626	3.01541	7.27794	7.82067	3.26105e-08	4.14181e-07	8.39183	FLJ20273	54502
2900139	-1.39519	6.16394	-4.35487	0.000193955	0.000894899	-0.369117	FLJ20489	55652
2490170	1.02702	8.53428	5.03265	3.31663e-05	0.000185904	1.39043	FLJ20628	55006
3610167	1.98292	8.30214	6.73239	4.40513e-07	4.06564e-06	5.74743	FLJ20674	54621
7510551	-4.02572	5.10206	-5.77975	4.81707e-06	3.37494e-05	3.32885	FLJ21986	79974
7550368	5.53384	10.3399	21.4942	9.02e-18	2.07016e-15	30.7253	FLJ22184	80164
770719	2.34077	6.69228	7.58412	5.66925e-08	6.78947e-07	7.82933	FLJ22184	80164
20168	1.64034	7.06384	4.73333	7.23377e-05	0.000374065	0.611396	FLJ22536	401237
2140288	2.40947	8.42124	10.9345	4.44214e-11	1.33444e-09	15.1186	FLJ22662	79887
5550445	1.47964	7.21516	4.81736	5.81057e-05	0.000307275	0.829952	FLJ22795	80154
4280328	1.31744	6.38965	3.17332	0.00393003	0.0127628	-3.30991	FLJ25006	124923
5220706	-1.52503	5.2107	-7.94487	2.44646e-08	3.2272e-07	8.68431	FLJ33630	644873
160408	-1.09015	4.70628	-6.41589	9.64969e-07	8.19067e-06	4.95309	FLJ35220	284131
840040	-4.2718	5.36411	-8.16013	1.49382e-08	2.0987e-07	9.18649	FLJ35258	284297
2680390	1.18646	5.84254	3.69029	0.00107699	0.00407033	-2.05641	FLJ35767	400629
3130332	-1.06004	5.21352	-5.09848	2.7947e-05	0.000159696	1.56187	FLJ35776	649446
3170291	1.41715	5.89256	4.89348	4.76502e-05	0.000257462	1.02807	FLJ37078	222183
5420400	1.84202	8.85317	6.42934	9.33132e-07	7.96578e-06	4.98705	FLJ39827	139285
[truncated: 4,042 more rows]

## Sheet: FD PSCs vs Fibroblasts
row.names	logFC	AveExpr	t	P.Value	adj.P.Val	B	Symbol	Entrez
4760377	-1.81626	6.09822	-4.78053	1.66857e-05	8.66038e-05	1.70601	A2LD1	87769
3610072	-1.98039	6.63621	-4.13121	0.000142113	0.000623485	-0.38187	A4GALT	53947
7650020	-2.16999	6.11218	-8.65376	2.14158e-11	2.86882e-10	15.2115	AADACL1	57552
7210327	-1.03357	7.57127	-6.15344	1.41482e-07	1.04482e-06	6.41738	AADACL1	57552
1170332	-1.56741	6.08374	-5.31128	2.71257e-06	1.61703e-05	3.49241	AAK1	22848
60280	4.33477	10.6715	8.19884	1.03439e-10	1.25257e-09	13.6311	AASS	10157
1500465	3.92737	10.006	7.23394	3.06951e-09	2.94972e-08	10.2362	AASS	10157
430402	1.81266	6.30964	4.81489	1.48566e-05	7.78388e-05	1.81981	ABCA3	21
3450278	-1.06232	4.41756	-14.834	1.08397e-19	4.82481e-18	34.4415	ABCA5	23461
3400753	-2.38247	4.56285	-22.3556	2.94738e-27	4.02722e-25	51.9486	ABCA6	23460
6940519	-1.03937	4.60817	-8.57788	2.66222e-11	3.50866e-10	14.9896	ABCA6	23460
2570100	1.54601	7.17686	3.48555	0.00105361	0.00383304	-2.30707	ABCA7	10347
5220386	-1.211	4.57853	-8.00416	2.00356e-10	2.33011e-09	12.9667	ABCA9	10350
4810048	-1.11496	7.55952	-4.54606	3.66003e-05	0.000179022	0.937653	ABCB10	23456
1070594	-1.51543	4.79645	-7.70359	5.85312e-10	6.31926e-09	11.8942	ABCB4	5244
5700286	1.75409	9.29453	10.6388	2.85849e-14	5.99813e-13	21.8681	ABCB7	22
270615	-5.6981	5.26279	-23.1954	7.02103e-28	1.07425e-25	53.389	ABCC3	8714
2450201	-1.20377	7.65665	-4.56038	3.48978e-05	0.000171465	0.984164	ABCC4	10257
6110181	-1.25027	7.20004	-3.96314	0.000242748	0.00101801	-0.899528	ABCC4	10257
6580553	1.07467	8.87703	5.69431	7.134e-07	4.69374e-06	4.81246	ABCC5	10057
4890609	-1.11462	4.70681	-6.04021	2.1111e-07	1.51263e-06	6.01985	ABCD1	215
6060377	2.37806	6.95267	5.95055	2.89693e-07	2.03255e-06	5.70576	ABCG1	9619
5860377	1.03717	5.44633	2.68058	0.0100165	0.0286825	-4.41597	ABCG1	9619
3360390	1.3155	6.16726	4.03341	0.00019427	0.000831694	-0.684381	ABCG4	64137
1430360	-2.12437	6.57082	-7.63554	7.43644e-10	7.89235e-09	11.6544	ABHD14A	25864
150064	-1.90959	4.87269	-10.4333	5.56384e-14	1.10813e-12	21.1977	ABHD14B	84836
5340450	-2.4046	4.94874	-11.3494	3.01347e-15	7.28614e-14	24.1344	ABHD15	116236
5860215	-2.09995	7.28571	-7.53304	1.06707e-09	1.09837e-08	11.293	ABHD5	51099
2710070	4.43389	8.92619	14.2801	5.5131e-19	2.24009e-17	32.8078	ABHD9	79852
6980739	-5.13221	4.87275	-33.0244	6.51176e-35	2.62049e-32	69.4657	ABI3BP	25890
2510520	-2.38857	4.66703	-22.0078	5.91249e-27	7.51735e-25	51.2515	ABL2	27
4670717	-1.69399	4.77634	-11.0493	7.50513e-15	1.71046e-13	23.2133	ABL2	27
2570112	4.48184	9.60922	16.8307	7.15233e-22	4.45157e-20	39.5033	ABLIM1	3983
6400243	3.11063	7.84768	12.542	7.95833e-17	2.43533e-15	27.7964	ABLIM1	3983
2350747	-2.22285	4.5594	-18.812	5.58038e-24	4.59201e-22	44.379	ABLIM3	22885
5860431	-1.00888	4.64545	-6.07958	1.83622e-07	1.32897e-06	6.15833	ABR	29
6620609	-2.21058	4.82332	-10.1128	1.58187e-13	2.91718e-12	20.1459	ABTB1	80325
2970044	-2.20533	6.26385	-6.42841	5.34169e-08	4.2229e-07	7.38619	ABTB1	80325
2190414	1.82858	11.0562	9.7498	5.24499e-13	8.92711e-12	18.9398	ACACA	31
2630692	1.71302	10.5907	8.77058	1.4336e-11	1.97167e-10	15.6145	ACACA	31
2230678	1.49713	7.32849	5.29504	2.86947e-06	1.70365e-05	3.43695	ACACB	32
730671	1.15581	9.56709	8.16112	1.14322e-10	1.37754e-09	13.5282	ACAD8	27034
110441	-1.29977	5.15898	-4.86164	1.26813e-05	6.7391e-05	1.97508	ACADS	35
1170647	-1.72978	10.8494	-9.68855	6.43039e-13	1.07823e-11	18.7348	ACADVL	37
1240551	-1.96151	8.00152	-7.41908	1.59522e-09	1.60215e-08	10.8907	ACADVL	37
610093	-1.75022	5.30151	-6.67345	2.23937e-08	1.8645e-07	8.25225	ACADVL	37
7330753	2.547	11.9462	11.8342	6.72809e-16	1.7952e-14	25.6451	ACAT2	39
630678	3.95067	8.31094	8.67885	1.96451e-11	2.64853e-10	15.2981	ACBD7	414149
3390379	-1.26515	6.74339	-4.47338	4.65714e-05	0.000223113	0.702566	ACCS	84680
1010307	1.46361	5.93438	7.27795	2.62698e-09	2.54612e-08	10.3918	ACER2	340485
4200259	1.08565	11.9879	7.52013	1.09132e-09	1.12058e-08	11.2684	ACLY	47
520575	1.95273	9.63327	6.83159	1.27765e-08	1.11046e-07	8.81193	ACN9	57001
6040088	1.41582	10.1479	6.68568	2.14424e-08	1.79003e-07	8.29553	ACN9	57001
4900438	-1.9582	6.42863	-5.18054	4.26146e-06	2.45372e-05	3.04714	ACOT1	641371
6290059	-1.75359	6.87999	-5.67163	7.72446e-07	5.04831e-06	4.73374	ACOT2	10965
4290050	1.98746	12.0847	11.3819	2.72271e-15	6.62677e-14	24.2366	ACOT7	11332
6580639	1.62097	10.5238	9.09506	4.73562e-12	6.99438e-11	16.7273	ACOT7	11332
1010114	-2.43056	6.62913	-6.49711	4.18659e-08	3.36037e-07	7.6288	ACOX2	8309
4540010	-1.34518	7.01345	-6.55577	3.40004e-08	2.75464e-07	7.83608	ACOX3	8310
2480025	-1.37009	7.61537	-3.88084	0.000314461	0.00128358	-1.14905	ACP2	53
7050082	1.46247	6.03318	5.58672	1.03981e-06	6.65794e-06	4.43961	ACP5	54
3800538	1.43511	7.82746	5.7312	6.26796e-07	4.16404e-06	4.94063	ACPL2	92370
5720537	1.25967	8.04902	5.69312	7.16378e-07	4.70806e-06	4.80834	ACPL2	92370
2480730	1.4069	5.81323	5.15259	4.69197e-06	2.68529e-05	2.95236	ACSBG1	23205
1030431	-1.47009	6.54427	-4.79902	1.56756e-05	8.17342e-05	1.76721	ACSL1	2180
3930593	1.2874	8.56557	6.69451	2.07808e-08	1.74124e-07	8.32677	ACSL3	2181
7040286	-1.64253	4.48499	-14.5276	2.49228e-19	1.06466e-17	33.6026	ACSL5	51703
6580735	2.03954	6.60388	6.27572	9.17728e-08	6.97545e-07	6.84769	ACSM3	6296
4180292	2.55579	6.81553	5.54623	1.19788e-06	7.6103e-06	4.29966	ACSM3	6296
3840632	1.26988	5.91037	3.29321	0.00185516	0.00639134	-2.84379	ACSM3	6296
5220377	-1.16678	4.93408	-6.25406	9.90892e-08	7.49277e-07	6.77141	ACSS1	84532
5080132	3.59155	7.96817	2.65212	0.0107817	0.0306054	-4.48339	ACTA1	58
6480059	-5.76953	7.75228	-6.23321	1.06682e-07	8.03998e-07	6.698	ACTA2	59
5080364	-1.14591	11.0079	-5.48325	1.49224e-06	9.30928e-06	4.08246	ACTN1	87
830348	3.30366	7.84483	6.22998	1.0791e-07	8.12425e-07	6.68662	ACTN3	89
270437	-1.15995	9.67081	-3.25322	0.0020825	0.00708484	-2.95298	ACTN4	81
2630064	-1.48382	9.52131	-8.96444	7.37581e-12	1.058e-10	16.2819	ACTR10	55860
2120088	-1.02112	8.51033	-3.90821	0.000288602	0.00118827	-1.06638	ACTR1B	10120
5490278	1.87244	6.63928	8.5407	3.16196e-11	4.12106e-10	14.8203	ACTR3B	57180
2690670	1.65832	7.92865	8.61388	2.45681e-11	3.25263e-10	15.0736	ACTR5	79913
6940360	-1.95638	9.13092	-10.3491	7.3121e-14	1.42635e-12	20.9226	ACVR1	90
4260681	-1.10716	5.70154	-4.00501	0.000212612	0.000902459	-0.771557	ACVR2A	92
610564	2.05233	6.44127	10.3738	6.74912e-14	1.3271e-12	21.0033	ACVR2B	93
4610746	-2.77918	4.4658	-39.3605	1.40941e-38	9.7469e-36	77.7151	ACVRL1	94
5910451	-5.15224	5.01386	-24.6674	4.48014e-29	7.83412e-27	56.1382	ACVRL1	94
5290672	-2.21173	6.56098	-7.59713	8.51341e-10	8.91299e-09	11.519	ACYP2	98
520689	-2.64222	4.75257	-13.2093	1.12809e-17	3.88056e-16	29.7656	ADAM12	8038
6420692	-1.17065	4.58806	-7.46227	1.35717e-09	1.37671e-08	11.0515	ADAM12	8038
6180392	-1.15044	5.17875	-4.11271	0.000150804	0.000658958	-0.43936	ADAM12	8038
6480131	-1.56828	5.29058	-7.37021	1.89584e-09	1.88028e-08	10.718	ADAM15	8751
1980553	-1.68409	6.90042	-6.19917	1.20343e-07	8.99573e-07	6.57821	ADAM15	8751
110731	2.10741	7.69269	8.03653	1.82191e-10	2.13832e-09	13.0635	ADAM23	8745
1440224	-1.78758	4.56489	-12.3766	1.22252e-16	3.62035e-15	27.3604	ADAM33	80332
3420025	-1.17369	4.60515	-9.60809	7.95362e-13	1.3171e-11	18.5171	ADAM33	80332
6900086	-3.83171	7.21206	-9.67732	6.67548e-13	1.11805e-11	18.6972	ADAMTS1	9510
70487	3.8087	8.24447	14.4277	3.67627e-19	1.53657e-17	33.2162	ADAMTS19	171019
3400600	-2.83355	4.7787	-15.7397	1.1232e-20	5.87121e-19	36.7305	ADAMTS2	9509
7150609	-2.11083	4.74591	-13.6881	2.75897e-18	1.0195e-16	31.1829	ADAMTS2	9509
6180332	-3.69307	4.63851	-20.514	1.57014e-25	1.65921e-23	47.9697	ADAMTS5	11096
20100	-2.3029	5.09027	-11.1564	5.52051e-15	1.28152e-13	23.5245	ADAMTS6	11174
2480239	2.23871	7.2002	5.81589	4.65465e-07	3.15796e-06	5.23548	ADAMTS8	11095
3140368	-2.47798	4.78529	-16.3546	2.19299e-21	1.2859e-19	38.3728	ADAMTSL1	92949
5890326	-2.32188	4.73531	-12.93	2.5385e-17	8.31367e-16	28.9481	ADAMTSL1	92949
4810575	1.36206	5.80283	3.06052	0.00359767	0.0115655	-3.46689	ADAMTSL2	9719
780678	-2.91627	4.80439	-17.4447	1.60499e-22	1.09906e-20	41.007	ADAMTSL4	54507
10286	-3.02021	5.5932	-12.4385	1.08325e-16	3.24061e-15	27.4857	ADAMTSL4	54507
3460356	-1.7288	4.91446	-8.86435	1.03975e-11	1.46147e-10	15.9371	ADAMTSL5	339366
3990433	1.19938	5.54617	3.15627	0.00274784	0.00908023	-3.21412	ADAP2	55803
2900450	1.09337	11.9465	8.9821	6.62664e-12	9.57083e-11	16.3861	ADAR	103
4760079	-1.57602	6.05512	-5.69401	7.14145e-07	4.69654e-06	4.81143	ADARB1	104
7330097	-1.34521	8.59102	-4.69924	2.19387e-05	0.000111697	1.43797	ADARB1	104
2760725	1.53206	6.65274	5.94026	3.00394e-07	2.10111e-06	5.66977	ADAT2	134637
2480709	-1.02857	5.47019	-3.99464	0.000219726	0.000928854	-0.803342	ADCK5	203054
580561	2.5975	7.18936	8.59261	2.64365e-11	3.48732e-10	15	ADCY1	107
6330224	-2.64835	4.85359	-16.7706	8.00194e-22	4.9489e-20	39.3889	ADCY4	196883
2190463	-1.60764	5.34978	-4.91051	1.0742e-05	5.78176e-05	2.13795	ADCY6	112
3120600	-1.4207	6.46364	-4.55899	3.506e-05	0.000172147	0.979636	ADCY6	112
50735	-2.42475	5.81212	-11.64	1.22251e-15	3.15308e-14	25.0434	ADCY7	113
3060100	-2.90065	6.3592	-8.9447	7.90155e-12	1.13121e-10	16.2129	ADCY9	115
1230289	-1.05214	7.0871	-5.69589	7.0945e-07	4.67089e-06	4.81796	ADD1	118
1010477	4.1177	8.89281	14.5373	2.72639e-19	1.15741e-17	33.5174	ADD3	120
3370347	-5.526	4.77198	-31.1048	1.14789e-33	3.70568e-31	66.6377	ADH1A	124
2490612	-2.28117	4.51653	-14.7674	1.39745e-19	6.18266e-18	34.1888	ADH1B	125
6620278	-1.25397	6.28902	-3.05593	0.00364402	0.0116944	-3.47887	ADI1	55256
7550161	-1.22187	6.90578	-5.05643	6.52786e-06	3.64086e-05	2.62738	ADK	132
3130450	1.33409	6.96702	3.76718	0.000447865	0.00176983	-1.48909	ADK	132
5670465	-2.49284	12.1075	-5.45796	1.62969e-06	1.00982e-05	3.9954	ADM	133
3610626	-1.41602	8.12412	-5.19706	4.02558e-06	2.32702e-05	3.10324	ADM2	79924
7330270	2.04626	9.99422	10.8872	1.29484e-14	2.8579e-13	22.6658	ADNP2	22850
3390735	-1.81022	4.82519	-7.80256	4.13407e-10	4.57771e-09	12.2424	ADPRHL1	113622
5720523	-2.51722	5.79046	-7.3105	2.3413e-09	2.28278e-08	10.5069	ADRA2A	150
5870228	1.11754	12.4996	6.12376	1.57141e-07	1.15045e-06	6.31308	ADSL	158
5960097	1.00428	11.1445	8.29927	7.00428e-11	8.71516e-10	14.0189	ADSS	159
4830372	1.54105	7.3797	4.36415	6.6724e-05	0.000310494	0.35227	ADSSL1	122622
6580711	-4.42545	7.80162	-15.0886	6.1862e-20	2.85294e-18	35.0119	AEBP1	165
4260671	1.63744	8.67005	6.33337	7.48195e-08	5.77047e-07	7.05085	AEBP2	121536
5090438	1.43027	9.33984	6.89588	1.01706e-08	8.96434e-08	9.03956	AEN	64782
2690187	-1.68757	7.15412	-5.26228	3.21382e-06	1.89127e-05	3.32519	AFAP1	60312
4590133	1.85369	6.17643	4.64864	2.59948e-05	0.000130471	1.272	AFAP1L2	84632
650753	-2.83627	5.41793	-7.20347	3.41911e-09	3.26326e-08	10.1284	AFF3	3899
1170538	1.16735	11.1046	6.68942	2.11594e-08	1.76973e-07	8.30878	AFG3L2	10939
2000497	1.1807	5.62118	2.47786	0.0167544	0.0451472	-4.88428	AFMID	125061
130064	-1.46513	6.78224	-5.24044	3.4658e-06	2.0294e-05	3.25078	AGA	175
1850075	1.23407	9.60028	7.1935	3.54197e-09	3.37504e-08	10.0931	AGBL5	60509
7560452	1.09583	9.25502	7.03235	6.21391e-09	5.68325e-08	9.53062	AGK	55750
7000672	1.08561	6.97926	3.09671	0.00325096	0.0105631	-3.37196	AGL	178
4890255	1.41064	6.46538	4.11184	0.000151223	0.000660297	-0.442045	AGMAT	79814
3520671	-1.23608	7.22865	-5.5006	1.40463e-06	8.79825e-06	4.14225	AGPAT2	10555
3850370	-1.02276	6.87458	-3.8315	0.000366846	0.00147547	-1.29734	AGPAT2	10555
3850435	-1.11994	4.67851	-6.88505	1.054e-08	9.25935e-08	9.00368	AGPAT3	56894
830719	2.37851	8.86177	9.5503	1.02022e-12	1.67063e-11	18.2706	AGPAT5	55326
4760427	1.86633	9.65582	11.4593	2.12246e-15	5.27062e-14	24.4871	AGTPBP1	23287
160682	-2.70528	4.70072	-17.0661	3.87667e-22	2.49201e-20	40.1184	AGTR1	185
940040	-2.74056	4.95288	-14.5155	2.89304e-19	1.22286e-17	33.4576	AGTR1	185
5690082	-1.23542	4.92212	-5.98591	2.55716e-07	1.80842e-06	5.82956	AGXT2L2	85007
870139	-1.35998	6.42584	-4.65918	2.50931e-05	0.000126377	1.30653	AGXT2L2	85007
1230196	1.23946	8.74886	5.60406	9.78639e-07	6.29781e-06	4.49959	AHCTF1	25909
3710537	1.42376	12.5799	9.5405	1.02242e-12	1.67236e-11	18.2663	AHCY	191
870039	1.247	7.16033	5.53974	1.22534e-06	7.76293e-06	4.27725	AHCYL2	23382
5860253	-1.47202	6.38113	-4.2942	8.38648e-05	0.000383202	0.129899	AHI1	54806
2810482	-2.74428	4.55095	-18.2077	2.43928e-23	1.85645e-21	42.8991	AHNAK	79026
3710400	-3.14619	5.04317	-10.8253	1.57706e-14	3.44457e-13	22.4672	AHNAK	79026
450553	-5.97029	6.61999	-10.4157	5.89115e-14	1.17014e-12	21.1402	AHNAK	79026
5260594	-3.67732	5.39478	-9.96762	2.55016e-13	4.56527e-12	19.6653	AHNAK2	113146
6060367	-1.50698	5.28787	-6.75537	1.67442e-08	1.42496e-07	8.54215	AHR	196
2350274	1.91327	6.73366	2.62778	0.0114784	0.032333	-4.54063	AHSP	51327
3800047	1.87792	8.30855	3.97443	0.000234242	0.000985583	-0.865108	AIF1	199
1410021	6.95676	12.76	44.6785	4.4405e-41	4.49823e-38	83.264	AIF1L	83543
4010647	5.93565	10.2218	20.0005	4.71989e-25	4.60652e-23	46.8653	AIF1L	83543
5420414	1.77144	6.39221	7.61023	8.12958e-10	8.56302e-09	11.5652	AIFM1	9131
1500689	1.1927	10.3506	5.92663	3.15182e-07	2.19618e-06	5.62209	AIFM1	9131
3290341	1.11517	8.40682	5.01216	7.59559e-06	4.19585e-05	2.47842	AIFM1	9131
270612	-1.01263	4.9685	-4.69088	2.25629e-05	0.000114558	1.41051	AIFM2	84883
7000082	2.5465	6.90114	10.0589	1.88831e-13	3.45625e-12	19.9677	AIM1L	55057
4220376	1.39064	5.98462	6.44208	5.08896e-08	4.03722e-07	7.43444	AIM1L	55057
6620386	1.76965	6.24931	5.71332	6.67382e-07	4.4147e-06	4.87849	AIM1L	55057
610689	-1.24461	8.04898	-3.82795	0.000370916	0.00149103	-1.30795	AIP	9049
5130162	-1.65813	7.01295	-6.82091	1.32699e-08	1.14994e-07	8.77413	AK1	203
160148	2.21561	10.4746	6.69479	2.07603e-08	1.74002e-07	8.32776	AK3L1	205
6270148	-3.42541	5.03857	-14.9959	7.91844e-20	3.58982e-18	34.7632	AK5	26289
2680220	-1.71727	5.12772	-6.59105	2.99992e-08	2.44802e-07	7.96083	AK5	26289
4810494	1.90606	7.2917	7.28377	2.57338e-09	2.49664e-08	10.4124	AKAP1	8165
670041	1.69507	8.51554	10.166	1.32867e-13	2.47667e-12	20.3215	AKAP12	9590
6940475	1.30906	7.39533	3.47391	0.00109079	0.00395511	-2.34008	AKAP12	9590
2060341	-1.50392	4.71717	-9.00822	6.3629e-12	9.23076e-11	16.4305	AKAP13	11214
5340504	2.23017	9.66326	5.86384	3.93201e-07	2.6913e-06	5.40274	AKAP7	9465
520040	1.9418	10.6985	10.8029	1.69383e-14	3.68317e-13	22.3953	AKIRIN1	79647
5820133	1.94955	10.0624	7.55037	1.00382e-09	1.03653e-08	11.3541	AKIRIN1	79647
6130424	1.11309	12.0672	9.6251	7.51299e-13	1.25048e-11	18.5744	AKR1A1	10327
5340129	-4.83666	5.82817	-11.1038	6.51723e-15	1.49692e-13	23.3573	AKR1C2	1646
7210632	-3.46066	8.66994	-7.71466	5.62956e-10	6.08992e-09	11.9332	AKR1C3	8644
70484	-1.13621	8.57359	-7.06382	5.58231e-09	5.1521e-08	9.63811	AKR7A3	22977
6200431	-1.71996	9.59773	-4.8201	1.45974e-05	7.66173e-05	1.83707	AKT1	207
2470619	-1.01774	9.80427	-2.90916	0.00545836	0.0167976	-3.85562	AKT1	207
5870561	-1.07166	4.98658	-5.28291	2.99248e-06	1.76917e-05	3.39555	AKT3	10000
2070575	-1.68554	8.80041	-4.93333	9.93937e-06	5.37832e-05	2.2142	ALCAM	214
2360551	-4.22854	6.71431	-8.2603	8.35276e-11	1.02884e-09	13.8455	ALDH1A3	220
4920148	-4.13362	7.52161	-7.75601	4.86826e-10	5.30864e-09	12.0787	ALDH1A3	220
4250411	-1.7767	5.09934	-8.33726	6.3935e-11	7.99242e-10	14.1137	ALDH1L2	160428
460746	-1.48468	5.65682	-5.17208	4.38749e-06	2.52156e-05	3.01843	ALDH3A2	224
2970356	-5.23628	4.58203	-58.0813	1.23835e-46	3.52825e-43	95.2986	ALDH3B1	221
1470427	1.43173	8.45502	7.62392	7.74696e-10	8.18937e-09	11.6135	ALDH4A1	8659
7040327	1.32871	5.86584	4.20464	0.000112163	0.000500306	-0.152434	ALDH5A1	7915
70102	1.30798	11.7964	8.53261	3.19252e-11	4.15537e-10	14.8092	ALDH7A1	501
2640088	-1.00128	11.7655	-4.2121	0.000109488	0.000489564	-0.129015	ALDOA	226
7330544	2.15367	11.1344	7.29809	2.44635e-09	2.3789e-08	10.463	ALDOC	230
5560670	-1.00294	6.29153	-2.84875	0.00642538	0.0193757	-4.0069	ALG1	56052
2340524	-1.98179	5.72596	-6.70923	1.97235e-08	1.65738e-07	8.37884	ALG14	199857
50128	-1.54812	6.51134	-6.56489	3.29179e-08	2.67209e-07	7.86832	ALG14	199857
1440474	2.55401	8.20126	6.14016	1.48284e-07	1.09146e-06	6.37072	ALG1L	200810
6960243	1.65692	9.55221	7.18817	3.60946e-09	3.43489e-08	10.0742	ALG6	29929
5810154	2.84999	7.68456	10.5783	3.48274e-14	7.17982e-13	21.6694	ALOX15B	247
1780273	2.16747	6.59145	5.59595	1.00678e-06	6.46475e-06	4.47154	ALOX5	240
540390	-2.64116	4.53639	-34.6514	5.6573e-36	2.8117e-33	71.8657	ALPK1	80216
5270519	-7.78259	4.89271	-21.3559	2.70714e-26	3.14339e-24	49.7325	ALPK2	115701
6100356	7.52164	11.9801	28.602	5.43194e-32	1.3876e-29	62.8204	ALPL	249
50050	1.9039	11.4354	7.7718	4.60555e-10	5.04464e-09	12.1342	AMD1	262
3870619	1.14576	8.99031	3.8839	0.000311465	0.00127259	-1.13983	AMD1	262
4610594	-1.28731	4.87874	-7.84244	3.58567e-10	4.00366e-09	12.3848	AMFR	267
1400672	-1.46989	7.76715	-4.35568	6.86018e-05	0.000318375	0.325261	AMFR	267
940450	3.19459	10.2264	9.81789	4.18381e-13	7.22563e-12	19.1672	AMT	275
730647	1.75589	10.1714	9.93338	2.8552e-13	5.05285e-12	19.5516	ANAPC1	64682
3890484	-1.09691	7.06285	-3.0292	0.00392537	0.0124949	-3.54842	ANG	283
3930392	-1.17717	8.50115	-2.50543	0.0156441	0.0424943	-4.82225	ANG	283
5550086	1.32293	7.76325	5.18508	4.19525e-06	2.41939e-05	3.06257	ANGEL1	23357
3360066	-2.83593	5.55353	-9.25994	2.70883e-12	4.14465e-11	17.2887	ANGPT1	284
3120326	-3.29019	5.75586	-7.63372	7.48416e-10	7.93726e-09	11.648	ANGPT1	284
7650672	-3.96843	7.69194	-12.1595	2.50226e-16	7.04783e-15	26.6419	ANGPTL2	23452
4610433	-3.15243	6.56432	-6.13184	1.5271e-07	1.1207e-06	6.34149	ANGPTL4	51129
1850709	2.32067	6.77062	10.6246	3.00007e-14	6.25945e-13	21.8196	ANK3	288
1450672	1.50746	6.47413	8.57858	2.77462e-11	3.64698e-10	14.9515	ANK3	288
6900674	1.27338	9.0017	4.43494	5.28716e-05	0.000250882	0.578883	ANKRD10	55608
4540689	1.08956	8.1399	3.31322	0.00175041	0.00606174	-2.78883	ANKRD10	55608
7040132	-1.23044	7.24508	-5.11504	5.33868e-06	3.0236e-05	2.82524	ANKRD12	23253
2120224	-3.17314	8.4098	-18.7726	7.19916e-24	5.82616e-22	44.1285	ANKRD13A	88455
6380747	1.36371	7.10853	5.74242	6.02592e-07	4.01394e-06	4.97964	ANKRD32	84250
4860707	-1.08863	7.45363	-5.63321	8.83707e-07	5.71317e-06	4.60055	ANKRD33	341405
5810050	-1.02292	4.94311	-4.57814	3.28949e-05	0.000162276	1.04189	ANKRD36	375248
3060010	-1.15569	5.58793	-3.56295	0.000835432	0.0031094	-2.08592	ANKRD36B	57730
240682	-1.28165	6.04074	-3.18212	0.00255308	0.00849685	-3.14498	ANKRD37	353322
4670554	1.97869	6.46442	4.15977	0.000129637	0.0005732	-0.292836	ANKRD41	126549
2750598	1.87266	9.156	10.986	9.45885e-15	2.12441e-13	22.9821	ANKRD46	157567
4880465	1.48577	7.41057	7.34441	2.07683e-09	2.04392e-08	10.6268	ANKRD6	22881
5390064	1.79782	9.69307	13.7972	1.89878e-18	7.26308e-17	31.5564	ANKS1A	23294
2350201	1.11979	5.59521	3.84968	0.000346637	0.00140148	-1.24282	ANKS1B	56899
6350397	1.25279	5.69826	4.39159	6.09795e-05	0.000285939	0.439908	ANO1	55107
6580300	1.21155	5.60595	4.4554	4.94212e-05	0.000235689	0.64466	ANO2	57101
1240424	1.23773	6.81048	3.58959	0.000770897	0.00288598	-2.00917	ANP32A	8125
5810612	-6.61027	5.09388	-35.5728	2.25479e-36	1.16209e-33	72.7658	ANPEP	290
60255	-3.68115	6.21923	-14.6067	2.25742e-19	9.6812e-18	33.7076	ANTXR1	84168
3120689	-3.03512	6.14115	-12.047	3.5179e-16	9.74956e-15	26.2986	ANTXR1	84168
5700025	-2.46141	6.1026	-7.37772	1.8462e-09	1.83353e-08	10.7445	ANTXR1	84168
20647	-1.885	9.92841	-6.85472	1.17698e-08	1.02748e-07	8.89382	ANTXR1	84168
10685	-3.03614	7.11756	-8.82744	1.17977e-11	1.64413e-10	15.8102	ANTXR2	118429
6520215	-7.13629	6.29893	-7.3371	2.13112e-09	2.09525e-08	10.601	ANXA1	301
1300274	-1.85604	6.47851	-10.4852	4.70371e-14	9.48394e-13	21.3668	ANXA11	311
5900735	-1.83496	7.42434	-8.61612	2.43786e-11	3.23036e-10	15.0814	ANXA11	311
3520328	-4.25133	5.65604	-10.6899	2.43256e-14	5.17087e-13	22.0308	ANXA2	302
770730	-3.58564	8.13772	-7.47871	1.29245e-09	1.31423e-08	11.1012	ANXA2	302
4780615	-2.81545	11.7484	-6.81518	1.35421e-08	1.17111e-07	8.75387	ANXA2	302
3370202	-3.82967	9.26484	-5.92786	3.1381e-07	2.18766e-06	5.62642	ANXA2P1	303
240594	2.92749	7.98435	3.92424	0.000274423	0.00113529	-1.01782	ANXA3	306
3440079	-2.21468	4.73119	-10.0195	2.14924e-13	3.89503e-12	19.8374	ANXA4	307
1070451	-2.21673	11.8118	-10.8169	1.62017e-14	3.53609e-13	22.4401	ANXA5	308
2490598	-2.36431	6.3903	-10.073	1.8027e-13	3.30987e-12	20.0144	ANXA6	309
450671	-2.39059	5.463	-9.45563	1.40127e-12	2.23248e-11	17.9514	ANXA6	309
730725	2.28755	11.722	14.0136	1.14164e-18	4.45983e-17	32.0738	AOF2	23028
3780095	-3.13064	5.94875	-8.07205	1.60931e-10	1.90401e-09	13.1879	AOX1	316
7400468	1.45764	7.41081	7.90427	2.89388e-10	3.28364e-09	12.5998	AP1G2	8906
2190241	-1.34361	9.31397	-5.35706	2.31438e-06	1.39427e-05	3.64905	AP1M1	8907
1170041	3.16045	7.95996	15.2521	4.0127e-20	1.91055e-18	35.448	AP1M2	10053
5490673	-1.10867	8.504	-4.12035	0.000147154	0.000644156	-0.415629	AP1S1	1174
940706	-1.1635	10.132	-3.41265	0.00130801	0.00466609	-2.51269	AP1S2	8905
1070192	-1.0311	10.4073	-2.85948	0.00624279	0.0188872	-3.9802	AP1S2	8905
6270041	-1.00169	5.92779	-3.57762	0.00079927	0.0029854	-2.04368	AP2A2	161
4230360	1.09834	5.77134	3.33729	0.00163189	0.00569629	-2.72247	AP3B2	8120
3420128	1.04181	8.47769	6.09959	1.71156e-07	1.24611e-06	6.22821	AP3M2	10947
7200402	-1.07808	9.71311	-7.06254	5.56459e-09	5.14059e-08	9.64053	AP3S1	1176
4280739	-3.45024	5.84288	-7.85342	3.45847e-10	3.87488e-09	12.4212	APCDD1	147495
130138	-3.33502	7.38881	-9.48915	1.25219e-12	2.01455e-11	18.0645	APCDD1L	164284
3120309	1.02528	11.7893	7.71756	5.38429e-10	5.84316e-09	11.9748	APEX1	328
7160224	-1.28283	7.78923	-4.19158	0.000117	0.000520538	-0.193391	APH1B	83464
1070360	-1.02049	6.22238	-4.00897	0.00020996	0.000892229	-0.759428	APITD1	378708
3450577	-1.59562	9.01425	-7.96764	2.31806e-10	2.66945e-09	12.8221	APLP2	334
3060717	-1.47035	6.09519	-6.50231	4.11014e-08	3.30171e-07	7.64716	APLP2	334
4760035	1.26213	7.26962	3.06608	0.00354228	0.0114127	-3.45236	APOBEC3D	140564
610379	-2.69686	6.36726	-12.9912	2.12304e-17	7.03933e-16	29.1282	APOBEC3F	200316
1410279	-2.26841	6.11357	-7.64355	7.2296e-10	7.69228e-09	11.6827	APOBEC3F	200316
1190026	-1.6554	5.07124	-6.43285	5.25838e-08	4.1604e-07	7.40184	APOBEC3G	60489
3830465	4.02009	9.80075	11.0551	7.60025e-15	1.72945e-13	23.2025	APOC1	341
7150634	-6.02184	4.58154	-65.346	4.28015e-49	2.51476e-45	100.448	APOD	347
730414	4.29527	12.2012	13.788	2.16866e-18	8.18879e-17	31.4276	APOE	348
1980750	-2.13423	4.95675	-10.5177	4.23385e-14	8.60746e-13	21.4728	APOL3	80833
1770364	-2.75283	4.65968	-19.5385	1.12323e-24	1.02476e-22	45.9903	APOLD1	81575
2690132	1.22556	10.215	4.04861	0.000185092	0.000795879	-0.637593	APOO	79135
5270333	-1.41559	8.41585	-5.66078	8.02374e-07	5.22878e-06	4.69611	APPBP2	10513
1440707	-1.04749	4.98268	-5.65342	8.23326e-07	5.3487e-06	4.67059	APPBP2	10513
4180100	-2.92452	8.49354	-13.5795	3.91003e-18	1.42842e-16	30.8335	APPL2	55198
450619	-1.16803	4.69606	-7.80371	4.03919e-10	4.48278e-09	12.264	AQP1	358
160494	-2.3248	4.62754	-14.0419	1.0623e-18	4.17208e-17	32.1467	AQP9	366
2690639	1.01936	9.23467	6.39239	6.04289e-08	4.73392e-07	7.26294	AQR	9716
7380255	2.81304	10.5684	12.193	2.26181e-16	6.3951e-15	26.7437	ARAP3	64411
6040097	2.04619	8.96338	6.5507	3.46169e-08	2.80226e-07	7.81818	ARAP3	64411
430674	1.05284	5.73248	3.17386	0.00261386	0.00867379	-3.16712	ARC	23237
1430136	-2.11975	9.65821	-11.017	8.57458e-15	1.94214e-13	23.081	ARF4	378
6770176	-1.51401	12.1001	-10.7939	1.64339e-14	3.57878e-13	22.4221	ARF4	378
5090056	-1.95568	8.42803	-6.64514	2.47602e-08	2.04608e-07	8.15211	ARFGAP3	26286
6100524	1.07928	9.9777	4.75209	1.8365e-05	9.45677e-05	1.61206	ARFGEF1	10565
3710681	1.28543	7.23474	3.66843	0.000606637	0.0023244	-1.78002	ARFGEF1	10565
5720725	3.46254	9.17531	13.4011	6.50199e-18	2.30409e-16	30.3209	ARG2	384
6480082	-1.2714	9.80291	-8.89019	9.18166e-12	1.30116e-10	16.0593	ARHGAP1	392
2000669	-1.95286	6.11195	-7.58111	9.00769e-10	9.39031e-09	11.4626	ARHGAP10	79658
3140445	-1.82996	4.79454	-9.51374	1.1531e-12	1.86618e-11	18.1474	ARHGAP18	93663
6110332	2.35384	9.8215	8.93287	8.22706e-12	1.17495e-10	16.1723	ARHGAP19	84986
1260543	-1.81973	9.59207	-7.77064	4.62444e-10	5.06156e-09	12.1301	ARHGAP21	57584
10239	-1.97769	4.51431	-17.137	2.91715e-22	1.92578e-20	40.4003	ARHGAP24	83478
4290243	-4.09337	4.93634	-15.2424	4.11688e-20	1.95067e-18	35.4221	ARHGAP24	83478
2260538	-1.57304	4.48275	-13.1882	1.08516e-17	3.75487e-16	29.7997	ARHGAP24	83478
130008	-1.98226	4.69347	-11.5816	1.46429e-15	3.73083e-14	24.8615	ARHGAP24	83478
7000390	-1.21003	4.39811	-13.228	9.66917e-18	3.36155e-16	29.9159	ARHGAP29	9411
4390441	-3.55967	4.77546	-19.2724	2.33685e-24	2.03708e-22	45.259	ARHGAP30	257106
7200240	3.07867	7.76294	11.6943	1.03383e-15	2.68768e-14	25.2123	ARHGAP4	393
6760482	2.27095	6.69766	8.577	2.78983e-11	3.66533e-10	14.946	ARHGAP8	23779
60551	1.65035	6.30893	6.79718	1.44357e-08	1.23999e-07	8.69012	ARHGAP8	23779
110180	1.52329	6.47871	5.22464	3.66021e-06	2.13345e-05	3.19699	ARHGAP9	64333
4760255	-1.72603	9.42257	-6.90078	9.9953e-09	8.81778e-08	9.05691	ARHGDIA	396
1570193	-2.1143	5.50687	-3.93144	0.00026827	0.00111329	-0.99596	ARHGDIB	397
5270193	-1.15717	5.95267	-5.86882	3.86369e-07	2.64824e-06	5.42012	ARHGEF12	23365
1030753	4.2243	8.43563	14.8004	1.33727e-19	5.92536e-18	34.2352	ARHGEF16	27237
1660020	-2.07001	5.92803	-5.68661	7.32921e-07	4.8114e-06	4.78574	ARHGEF17	9828
6250546	2.00103	9.76037	8.52888	3.29371e-11	4.27571e-10	14.7793	ARHGEF19	128272
4120411	-1.39482	10.8217	-6.95841	8.14756e-09	7.29728e-08	9.26094	ARHGEF2	9181
6250435	-1.55636	7.57325	-7.4559	1.40077e-09	1.41947e-08	11.0207	ARHGEF3	50650
3850333	1.09201	5.74605	2.72395	0.00894604	0.0259589	-4.31223	ARHGEF4	50649
4150356	1.39165	7.049	5.61514	9.4143e-07	6.07165e-06	4.53794	ARHGEF5	7984
6280411	1.61321	10.93	7.06216	5.6401e-09	5.19565e-08	9.62825	ARID1A	8289
7100044	1.68698	8.04101	6.86984	1.1155e-08	9.77041e-08	8.94736	ARID2	196528
4920463	1.45283	7.703	5.50703	1.37347e-06	8.62144e-06	4.16443	ARID2	196528
6510553	1.72605	10.1792	10.9099	1.18349e-14	2.62196e-13	22.7553	ARID3A	1820
1410408	-6.9136	5.37363	-13.0793	1.6434e-17	5.50494e-16	29.3863	ARID5B	84159
4860468	-1.20376	9.19579	-7.41792	1.59602e-09	1.6024e-08	10.8898	ARL1	400
3290739	1.12681	12.2368	4.30304	8.14832e-05	0.000373495	0.157902	ARL2	402
2570523	-2.54572	8.98753	-11.7214	9.51266e-16	2.48845e-14	25.2961	ARL2BP	23568
1410113	1.42027	8.20138	4.52986	3.86238e-05	0.000188261	0.885121	ARL4A	10124
4780010	-1.42257	5.11484	-4.95151	9.3428e-06	5.08171e-05	2.27499	ARL4D	379
1710753	1.22929	7.9024	6.08261	1.81745e-07	1.31603e-06	6.16858	ARL5B	221079
2340564	1.08986	6.68528	2.79006	0.00751527	0.0222422	-4.15173	ARL5B	221079
2070563	-1.02339	10.4769	-7.02529	6.31043e-09	5.76435e-08	9.51429	ARL6IP5	10550
4200274	1.2314	5.82089	4.07967	0.000167627	0.000726415	-0.541726	ARMC4	55130
2320647	-1.72238	7.44126	-7.68131	6.33015e-10	6.80179e-09	11.8157	ARMCX3	51566
7150427	-1.69386	6.422	-5.35766	2.30963e-06	1.39208e-05	3.65108	ARMCX3	51566
1690475	-1.05961	8.26723	-5.2158	3.77363e-06	2.19477e-05	3.16692	ARMCX6	54470
4490215	-1.25863	8.73415	-4.00396	0.000213329	0.000904714	-0.774804	ARMCX6	54470
4180307	-2.54038	6.52111	-8.12411	1.34203e-10	1.60786e-09	13.37	ARNT2	9915
130717	-2.17539	7.7769	-10.776	1.84608e-14	3.9899e-13	22.3086	ARPC1B	10095
6620356	1.2541	10.5889	4.90453	1.09627e-05	5.89513e-05	2.11799	ARPP19	10776
4260347	1.23953	6.15007	3.57312	0.000810213	0.00302243	-2.05667	ARRB2	409
3870504	1.08658	7.42351	5.44911	1.68067e-06	1.03943e-05	3.96497	ARRDC2	27106
7000609	-1.26399	5.32763	-4.90969	1.07722e-05	5.79692e-05	2.1352	ARRDC2	27106
4060672	-1.9392	5.43478	-5.06913	6.24964e-06	3.49374e-05	2.67022	ARRDC3	57561
3450463	-1.46274	4.86166	-4.46938	4.71902e-05	0.00022593	0.689696	ARRDC4	91947
6580168	-1.18186	5.31765	-4.24029	9.99327e-05	0.000450333	-0.0403801	ARRDC4	91947
4920546	-2.88909	4.97153	-11.6455	1.20181e-15	3.11063e-14	25.0606	ARSA	410
4150168	-2.08208	6.29798	-8.52778	3.30629e-11	4.28825e-10	14.7755	ARSA	410
6900309	-1.45829	4.78553	-8.41652	4.8576e-11	6.17222e-10	14.3894	ARSB	411
7040600	-1.41231	5.90361	-6.46206	4.74084e-08	3.77942e-07	7.50499	ARSB	411
4230609	-1.34385	4.78728	-7.38153	1.82145e-09	1.81202e-08	10.758	ARSD	414
6580689	-2.44671	6.22831	-5.68387	7.39999e-07	4.85461e-06	4.77622	ARSD	414
2640725	-2.42892	5.32145	-8.32852	6.59044e-11	8.22111e-10	14.0833	ARSJ	79642
3130239	2.04121	6.57716	5.38156	2.12573e-06	1.29077e-05	3.73298	ART5	116969
50437	1.09536	5.48808	3.119	0.00305329	0.00999157	-3.31312	ART5	116969
6560494	2.18735	6.68316	5.23512	3.53008e-06	2.06375e-05	3.23267	ARTN	9048
4280390	1.56585	7.28538	9.20311	3.28289e-12	4.96099e-11	17.0955	AS3MT	57412
5570682	-3.26461	6.86322	-10.4996	4.48878e-14	9.06926e-13	21.4139	ASAM	79827
940164	-1.29371	7.5534	-5.55278	1.17075e-06	7.4444e-06	4.32231	ASAP1	50807
6840129	-1.17752	10.1086	-5.37154	2.20092e-06	1.33148e-05	3.69867	ASAP1	50807
7000072	-1.57003	9.19386	-5.22341	3.67577e-06	2.1421e-05	3.19281	ASAP1	50807
5340646	-1.10145	8.54225	-4.89801	1.12082e-05	6.01397e-05	2.09624	ASAP2	8853
5720458	1.30433	8.05967	6.03845	2.12427e-07	1.52095e-06	6.01367	ASB3	51130
870451	-2.13225	6.77954	-9.22323	3.06678e-12	4.65115e-11	17.164	ASB8	140461
2490441	-1.77719	6.38364	-7.60466	8.29054e-10	8.7107e-09	11.5456	ASB8	140461
4890376	1.05889	6.73528	2.77874	0.00774413	0.0228252	-4.1794	ASCC3	10973
2370064	4.2676	9.34263	12.2982	1.64816e-16	4.77024e-15	27.0627	ASGR1	432
3140209	-1.12235	4.66463	-6.89098	1.03216e-08	9.08653e-08	9.02458	ASPA	443
2370450	-1.16032	5.038	-5.58838	1.03379e-06	6.62729e-06	4.44535	ASPH	444
7400102	1.50347	7.21063	9.22259	3.058e-12	4.64263e-11	17.1665	ASPHD2	57168
6770270	1.92636	6.26224	6.11354	1.62921e-07	1.1891e-06	6.27719	ASRGL1	80150
2640544	-1.70884	10.0278	-5.126	5.14131e-06	2.92253e-05	2.86232	ASS1	445
110433	-1.7933	9.83988	-4.87202	1.22424e-05	6.52476e-05	2.00963	ASS1	445
5390180	-1.76876	7.15106	-9.1285	4.22739e-12	6.29437e-11	16.8414	ASXL1	171023
7050577	1.23865	5.63565	3.94278	0.000258855	0.00107894	-0.961509	ATCAY	85300
4780128	1.93679	8.41379	5.17206	4.38785e-06	2.52156e-05	3.01835	ATF3	467
1570484	-1.65679	9.11272	-3.73103	0.000500697	0.00195702	-1.5961	ATF5	22809
5420343	-1.09792	8.85596	-6.36758	6.62761e-08	5.16033e-07	7.1715	ATF6	22926
4640110	-1.00221	5.72454	-3.83117	0.000367222	0.00147678	-1.29832	ATF6B	1388
2480075	2.19836	6.67357	9.87598	3.45156e-13	6.02834e-12	19.3608	ATF7IP2	80063
620168	-2.06942	5.73565	-5.46757	1.57602e-06	9.79454e-06	4.02848	ATG4A	115201
6060358	-1.57063	6.04972	-4.65364	2.5563e-05	0.000128436	1.28838	ATG4A	115201
2060136	1.01564	9.77963	4.16196	0.000128726	0.000569773	-0.286001	ATG4B	23192
5090291	1.19218	8.90245	5.364	2.25935e-06	1.36318e-05	3.6728	ATG4C	84938
1770546	1.34637	12.5541	8.17653	1.11575e-10	1.34775e-09	13.555	ATIC	471
2850494	1.27314	7.87192	5.77806	5.31674e-07	3.57905e-06	5.10368	ATL2	64225
1240243	-1.4432	8.7656	-8.63314	2.29906e-11	3.06163e-10	15.1402	ATL3	25923
3840376	-3.11883	4.62311	-22.7883	1.26602e-27	1.85034e-25	52.7945	ATOH8	84913
6060706	-1.07744	5.8191	-4.68347	2.31312e-05	0.000117079	1.38617	ATP11B	23200
6650594	-1.05929	6.51284	-3.09788	0.00324028	0.0105322	-3.36888	ATP11B	23200
3990092	3.17638	7.54703	4.43576	5.27294e-05	0.000250298	0.581508	ATP1A2	477
2810070	2.16072	6.66629	4.83222	1.40104e-05	7.38268e-05	1.87731	ATP1B2	482
4220632	1.04695	11.4368	4.29048	8.48878e-05	0.000387469	0.118116	ATP1B3	483
5810189	-1.21892	9.40269	-4.70172	2.17562e-05	0.000110903	1.44615	ATP2A2	488
770079	-1.20099	9.15307	-4.51702	4.03049e-05	0.000195741	0.843538	ATP2A2	488
6100482	-3.50127	7.26509	-11.4534	2.17969e-15	5.39451e-14	24.4607	ATP2B4	493
6900630	-3.67775	7.03802	-10.2198	1.11452e-13	2.1042e-12	20.4984	ATP2B4	493
5870446	1.02307	11.5281	3.27233	0.00197077	0.00675162	-2.90091	ATP5G1	516
460040	1.3133	8.21744	2.77808	0.00775759	0.0228626	-4.181	ATP5G1	516
7560097	-1.19518	11.5794	-6.75865	1.65503e-08	1.40927e-07	8.55376	ATP6AP2	10159
6330377	-1.5218	8.51439	-7.90218	2.91511e-10	3.30318e-09	12.5924	ATP6V0D1	9114
4730343	-1.30885	11.3964	-7.57509	9.20081e-10	9.57464e-09	11.4413	ATP6V0E1	8992
2320110	-1.35317	10.4695	-6.2919	8.66616e-08	6.63503e-07	6.90469	ATP6V0E1	8992
6290239	-1.44245	4.84457	-6.88259	1.06615e-08	9.36333e-08	8.99251	ATP6V1B1	525
6040240	-2.04107	4.86629	-13.1157	1.43174e-17	4.82341e-16	29.5237	ATP8B1	5205
6960168	-1.21577	9.03125	-5.39629	2.01964e-06	1.23042e-05	3.78352	ATP8B2	57198
6380102	1.27094	5.44784	2.79803	0.00735786	0.0218578	-4.13219	ATP8B3	148229
1820270	-1.8769	5.08768	-7.15305	4.08732e-09	3.85591e-08	9.94996	ATP8B4	79895
6480630	-1.93016	8.69172	-5.87547	3.77434e-07	2.59305e-06	5.44332	ATP9A	10079
5810673	2.11955	9.02987	11.5913	1.42083e-15	3.62955e-14	24.8919	ATPAF1	64756
2710520	2.99974	8.4208	14.1715	7.43915e-19	2.97333e-17	32.5059	ATPBD4	89978
4180059	1.51813	6.98187	6.68938	2.1163e-08	1.76973e-07	8.30861	ATPBD4	89978
2320433	-1.27265	6.20685	-6.14977	1.43326e-07	1.05632e-06	6.40451	ATRN	8455
1710494	-1.41931	5.28504	-5.01187	7.60304e-06	4.19918e-05	2.47746	ATRN	8455
5080154	-3.60097	5.17057	-13.7654	2.31167e-18	8.68413e-17	31.3632	ATXN1	6310
520601	-2.42772	6.8526	-10.5278	4.09859e-14	8.3556e-13	21.5055	ATXN1	6310
7330180	1.13814	8.62302	4.92186	1.03352e-05	5.57914e-05	2.17585	AUH	549
6770026	1.67582	11.0667	7.54	1.04119e-09	1.07285e-08	11.3176	AURKB	9212
5890634	1.35705	6.50681	3.47585	0.00108451	0.00393378	-2.33458	AURKC	6795
1470762	2.16037	10.9625	7.07053	5.47523e-09	5.0676e-08	9.65788	AUTS2	26053
4390369	-1.23131	4.72954	-6.79522	1.45363e-08	1.24791e-07	8.68319	AVIL	10677
5270564	1.07307	7.30104	3.15232	0.00277874	0.00917307	-3.22464	AVL9	23080
6480703	-3.17588	8.58989	-6.47987	4.45065e-08	3.56453e-07	7.56789	AXL	558
4640403	-2.75983	9.27486	-4.49183	4.38137e-05	0.000210933	0.762098	AXL	558
3390605	1.45669	9.17348	6.08721	1.78813e-07	1.29672e-06	6.18474	AZI1	22994
5490348	-1.90201	7.04885	-11.0944	6.71312e-15	1.54071e-13	23.3275	AZI2	64343
2480039	1.68139	12.0711	9.01493	6.21918e-12	9.05357e-11	16.4534	AZIN1	51582
3990523	1.37211	6.82991	4.06691	0.000174601	0.000754303	-0.581164	AZIN1	51582
4070661	1.98573	8.25093	2.78307	0.00765577	0.0226034	-4.16882	AZIN1	51582
4890487	-3.80017	10.5812	-16.0889	4.58754e-21	2.56213e-19	37.6323	B2M	567
240195	-3.22212	10.2875	-13.9561	1.3541e-18	5.23414e-17	31.9022	B2M	567
2510477	-1.42398	7.29897	-4.0253	0.000199349	0.000851326	-0.709322	B3GALT6	126792
4640673	-1.11292	6.13736	-4.92097	1.03666e-05	5.59505e-05	2.17287	B3GALTL	145173
6370014	2.41106	6.82192	9.67192	6.79686e-13	1.13773e-11	18.6791	B3GAT1	27087
3440343	2.00139	6.36752	7.76502	4.71654e-10	5.15851e-09	12.1104	B3GAT1	27087
380056	1.28967	7.34338	4.31621	7.80544e-05	0.000358955	0.199698	B3GNT2	10678
1470132	-1.02344	5.30951	-5.50782	1.36969e-06	8.5997e-06	4.16715	B3GNT8	374907
2900102	-1.34938	4.61665	-11.6732	1.01761e-15	2.64787e-14	25.2236	B3GNT9	84752
3460386	-2.16866	6.70323	-9.32708	2.1595e-12	3.35128e-11	17.5166	B4GALT1	2683
510379	-1.32318	7.33577	-5.65463	8.19852e-07	5.33085e-06	4.67478	B4GALT2	8704
4010553	2.44389	6.91254	5.77751	5.32713e-07	3.58523e-06	5.10175	B4GALT6	9331
4010082	-2.33179	4.58383	-19.5915	9.68967e-25	8.95137e-23	46.1377	BAALC	79870
270431	-3.58224	5.47562	-18.0424	3.88552e-23	2.85362e-21	42.4338	BAALC	79870
2650414	-3.65972	4.6853	-21.3603	2.68264e-26	3.12876e-24	49.7416	BACE1	23621
4570390	-1.5981	4.64475	-14.3366	4.21209e-19	1.75019e-17	33.0738	BACE1	23621
2230731	-2.44529	6.96649	-8.23581	9.0952e-11	1.11283e-09	13.7601	BACE2	25825
1240201	-3.07909	6.71745	-6.65721	2.37217e-08	1.96857e-07	8.19482	BACE2	25825
5860376	-1.78283	7.48556	-6.28474	8.88877e-08	6.78777e-07	6.87946	BAD	572
3520553	-1.64179	5.23194	-4.51291	4.08579e-05	0.000198165	0.830241	BAD	572
3190253	-1.89093	6.71274	-6.99445	7.17005e-09	6.48705e-08	9.38855	BAG2	9532
1340075	-1.69578	9.00645	-8.70309	1.80741e-11	2.44908e-10	15.3818	BAG3	9531
5700343	2.94403	9.9926	9.91394	3.0445e-13	5.36201e-12	19.487	BAIAP2L1	55971
430050	2.30757	10.6223	8.63509	2.28371e-11	3.04395e-10	15.1469	BAMBI	25805
3840066	1.38986	6.92914	5.04588	6.768e-06	3.76204e-05	2.59185	BBS9	27241
1690167	1.46548	9.13911	2.51871	0.0151334	0.0412559	-4.79218	BBS9	27241
10044	-2.38521	7.41229	-11.3168	3.33707e-15	8.02235e-14	24.0316	BCAP29	55973
2690273	-2.32417	7.49635	-10.9885	9.38355e-15	2.11072e-13	22.9902	BCAP29	55973
4070053	-2.55603	7.70214	-8.40241	5.10091e-11	6.45902e-10	14.3403	BCAR3	8412
670372	-2.27241	4.56496	-20.2823	2.14727e-25	2.22114e-23	47.6502	BCAS1	8537
3060343	-2.11188	4.55512	-19.88	5.13815e-25	4.99813e-23	46.7746	BCAS1	8537
4290079	1.52879	9.72947	4.83782	1.37475e-05	7.25325e-05	1.89589	BCAS4	55653
5560193	1.67549	9.92539	4.56508	3.43571e-05	0.000169063	0.999414	BCAS4	55653
7650524	1.46509	11.6682	5.35854	2.30252e-06	1.38808e-05	3.65412	BCAT1	586
2940040	2.16125	10.1425	11.7101	9.84923e-16	2.57192e-14	25.2611	BCCIP	56647
5270156	1.19699	6.88005	4.83184	1.40288e-05	7.3884e-05	1.87602	BCCIP	56647
7400246	-1.20049	7.34305	-3.88569	0.000309726	0.00126654	-1.13444	BCDIN3D	144233
2030414	2.35886	7.16204	4.82092	1.45567e-05	7.64447e-05	1.83981	BCHE	590
7400433	1.39022	5.95206	3.1254	0.00299866	0.00983605	-3.29618	BCHE	590
110148	-1.19075	5.96474	-3.97394	0.000234606	0.000986971	-0.866604	BCL10	8915
6580450	3.30662	9.89268	15.092	6.13108e-20	2.83196e-18	35.0209	BCL11A	53335
3170440	3.1516	9.74278	13.6026	3.662e-18	1.34138e-16	30.8995	BCL11A	53335
7330504	2.83813	7.22484	8.48446	3.83997e-11	4.93855e-10	14.6253	BCL11A	53335
6100364	1.59014	6.01504	5.43749	1.75005e-06	1.07893e-05	3.92501	BCL11A	53335
1030296	1.6634	7.1748	4.69852	2.19913e-05	0.000111907	1.43562	BCL11B	64919
6110717	1.33551	5.83302	5.12161	5.21954e-06	2.96356e-05	2.84745	BCL2L11	10018
6420379	2.00128	11.6356	14.7738	1.27552e-19	5.66025e-18	34.2775	BCL2L12	83596
7550753	1.93394	11.453	11.7914	7.62655e-16	2.02389e-14	25.5185	BCL2L12	83596
5290634	1.11688	7.2922	3.38822	0.00140564	0.00497632	-2.58102	BCL2L12	83596
6330725	-3.42235	5.81661	-8.6972	1.84437e-11	2.49687e-10	15.3615	BCL3	602
6280458	-3.08156	7.24404	-5.74233	6.02781e-07	4.01394e-06	4.97932	BCL6	604
1260093	2.02693	7.14236	7.40744	1.66216e-09	1.66482e-08	10.8495	BCL6B	255877
6370593	-1.30397	7.91365	-5.57214	1.09418e-06	6.98171e-06	4.3892	BCL7B	9275
2850360	-1.24593	6.22115	-3.34433	0.00159865	0.00558759	-2.70298	BCL7B	9275
5260196	-1.85033	8.34687	-5.0828	5.96352e-06	3.34844e-05	2.71632	BCL7C	9274
6400619	2.24478	9.4454	11.034	8.12492e-15	1.84598e-13	23.1352	BCL9	607
5960471	-1.05624	6.28231	-4.80553	1.53346e-05	8.01482e-05	1.78877	BCL9L	283149
6760273	1.28373	6.11172	2.46399	0.0173398	0.0465027	-4.91529	BCOR	54880
4070296	-1.06583	5.13783	-4.0427	0.000188611	0.000809233	-0.655801	BCORL1	63035
3180682	1.44281	6.57319	2.95871	0.00476798	0.0148583	-3.72985	BCR	613
5490593	1.21659	5.80941	4.6582	2.51754e-05	0.000126705	1.30332	BDH1	622
6940500	-1.57564	4.48793	-15.8983	6.5413e-21	3.56519e-19	37.2695	BDKRB1	623
5900047	2.93756	8.61738	7.85998	3.37982e-10	3.7911e-09	12.4442	BEND3	57673
2100142	1.13537	6.01162	3.04405	0.00376663	0.0120418	-3.50983	BEND3	57673
4810750	4.06149	8.40305	12.4511	1.04317e-16	3.13025e-15	27.5237	BEND4	389206
4540398	1.25662	8.19481	5.66466	7.9154e-07	5.16162e-06	4.70957	BEND5	79656
2490671	-1.60358	4.85132	-8.63024	2.32218e-11	3.08822e-10	15.1302	BEND6	221336
3520164	-3.1931	5.509	-8.43461	4.56277e-11	5.82531e-10	14.4522	BEND6	221336
5420600	-1.87992	4.73659	-11.5698	1.50508e-15	3.82813e-14	24.8333	BEST1	7439
3370180	1.37107	6.519	4.11192	0.000151186	0.000660232	-0.441805	BEST4	266675
6480468	7.39136	12.1587	25.9482	4.57087e-30	9.07287e-28	58.414	BEX1	55859
4830674	6.42473	10.9524	17.7437	7.85889e-23	5.59009e-21	41.7253	BEX2	84707
1110615	1.54335	9.89279	7.80648	4.07766e-10	4.52377e-09	12.2562	BEX4	56271
1450240	4.1447	8.41334	8.25018	8.65183e-11	1.06301e-09	13.8103	BEX5	340542
4490180	1.76245	11.4111	7.50129	1.19346e-09	1.22033e-08	11.181	BEXL1	56271
460767	-5.62893	8.78077	-7.64447	7.2062e-10	7.67017e-09	11.6859	BGN	633
2640735	-2.30196	6.83801	-3.87055	0.000324754	0.00132282	-1.18006	BHLHB2	8553
7210546	1.74991	8.61248	6.11708	1.60892e-07	1.17575e-06	6.28964	BHLHB9	80823
7210551	-1.40444	4.68454	-11.2758	3.51678e-15	8.37896e-14	23.9743	BHLHE22	27319
20440	-1.83021	4.53316	-15.3547	2.70066e-20	1.32229e-18	35.8415	BHMT2	23743
4210075	-1.12978	4.50546	-8.86933	9.75175e-12	1.37663e-10	15.998	BHMT2	23743
1940270	-1.68961	4.52029	-20.911	5.6424e-26	6.42468e-24	48.9909	BICC1	80114
1190022	-1.06379	6.57448	-3.1041	0.00318415	0.0103692	-3.35249	BID	637
1470291	-1.24557	5.00842	-6.56706	3.26649e-08	2.65375e-07	7.87601	BIN3	55909
5080021	-1.64143	4.5406	-15.6719	1.17593e-20	6.10344e-19	36.6789	BIRC3	330
4220270	-2.12645	7.58543	-7.74304	5.09524e-10	5.54791e-09	12.033	BIVM	54841
1090367	-1.85524	7.22039	-6.01954	2.27098e-07	1.62007e-06	5.94737	BIVM	54841
2450717	2.73882	8.68503	11.7857	7.80736e-16	2.06442e-14	25.4952	BLM	641
4880482	1.14821	9.48008	4.4631	4.81801e-05	0.000230032	0.669454	BLMH	642
110280	1.61121	6.18353	3.64834	0.000644968	0.00245653	-1.83866	BMF	90427
7650209	1.19703	6.3744	3.51004	0.000979305	0.00358895	-2.23743	BMF	90427
1090292	-3.00583	7.61191	-7.62844	7.62459e-10	8.07453e-09	11.6294	BMI1	648
1430142	-2.11402	4.78384	-10.4401	5.44193e-14	1.08664e-12	21.22	BMP1	649
5570324	-4.01074	5.46884	-8.84718	1.10268e-11	1.54107e-10	15.8781	BMP1	649
7200338	-1.55652	5.04168	-7.31122	2.33538e-09	2.27777e-08	10.5094	BMP2K	55589
670647	-1.49603	6.46106	-4.02952	0.000196691	0.000841322	-0.696351	BMP2K	55589
3170100	3.60898	7.68708	5.17735	4.30861e-06	2.47844e-05	3.0363	BMP7	655
2970364	-5.90305	4.81022	-33.533	3.5289e-35	1.5949e-32	70.0682	BMPER	168667
460730	-3.2561	6.30445	-7.6709	6.56614e-10	7.03734e-09	11.7791	BMPR2	659
6060475	-2.8343	6.07597	-7.33606	2.139e-09	2.10159e-08	10.5973	BMPR2	659
1190717	1.1159	11.4139	7.15961	3.95689e-09	3.74248e-08	9.98149	BMS1	9790
4050408	-1.63513	4.57285	-7.73319	5.27469e-10	5.73057e-09	11.9984	BNC1	646
1260037	-1.85906	4.74388	-7.57241	9.28804e-10	9.64492e-09	11.4319	BNC1	646
2640192	-1.63365	9.30861	-7.00665	6.86674e-09	6.2299e-08	9.43171	BNIP3L	665
620047	-1.69511	6.84072	-4.02591	0.000198959	0.000849785	-0.70743	BNIP3L	665
4390372	2.77925	7.22236	5.72371	6.43486e-07	4.26913e-06	4.9146	BNIPL	149428
7510113	-2.38943	4.59326	-16.2544	2.76932e-21	1.60462e-19	38.1371	BOC	91653
1740717	2.08003	9.27365	6.36265	6.74441e-08	5.23601e-07	7.15411	BOLA2	552900
60148	1.3945	11.9235	4.6922	2.2463e-05	0.00011407	1.41486	BOLA2	552900
1660435	1.23085	11.2785	5.77305	5.41129e-07	3.6352e-06	5.08622	BOP1	23246
70736	1.15517	8.13504	6.6028	2.87742e-08	2.35197e-07	8.00238	BP75	23629
1740487	1.39315	9.767	7.37806	1.84398e-09	1.83195e-08	10.7457	BPHL	670
7210202	1.5138	6.13568	4.9749	8.62639e-06	4.71738e-05	2.35336	BRAF	673
540411	1.2807	7.60585	3.4468	0.00118232	0.00425335	-2.41671	BRCA1	672
1400450	-1.00677	8.56158	-5.59384	1.01424e-06	6.5084e-06	4.46424	BRE	9577
6270095	-1.60393	10.1427	-5.92334	3.18849e-07	2.21963e-06	5.61062	BRI3	25798
6450474	1.62365	7.76064	4.73326	1.95675e-05	0.000100303	1.54995	BRI3BP	140707
160437	1.59178	7.9537	4.61681	2.8914e-05	0.000144114	1.16794	BRI3BP	140707
1110722	1.19783	10.1356	8.64534	2.11804e-11	2.83988e-10	15.2195	BRIX1	55299
2120445	1.0305	11.4712	7.52344	1.07025e-09	1.10125e-08	11.2872	BRIX1	55299
5550612	-1.2582	9.4838	-6.42088	5.4863e-08	4.32907e-07	7.3596	BRP44	25874
4890093	-1.60031	9.69969	-6.45355	4.88617e-08	3.88579e-07	7.47493	BRP44L	51660
1990563	-1.5232	7.52427	-5.91897	3.23807e-07	2.24935e-06	5.59531	BRP44L	51660
4890598	1.8061	9.46395	6.91895	9.37143e-09	8.31736e-08	9.12124	BRSK1	84446
5080066	1.08548	8.88781	4.16065	0.000129271	0.00057184	-0.290096	BRWD1	54014
3850730	1.92511	6.33928	6.28252	8.95873e-08	6.83054e-07	6.87167	BSN	8927
5560050	1.62535	6.19685	6.64422	2.48409e-08	2.05101e-07	8.14887	BSPRY	54836
6270681	-1.65194	4.67443	-8.51195	3.49206e-11	4.51723e-10	14.7206	BST1	683
4900674	2.6373	9.01533	4.66173	2.48794e-05	0.00012543	1.31489	BST2	684
6510608	3.26296	8.64469	12.1123	2.88652e-16	8.08363e-15	26.4979	BTBD11	121551
2600554	4.05434	8.60644	5.05106	6.64884e-06	3.70152e-05	2.60932	BTBD17	388419
6900307	-1.91703	8.59928	-7.3507	2.03114e-09	2.00164e-08	10.649	BTBD6	90135
7550575	1.26992	9.25466	4.74885	1.85668e-05	9.54394e-05	1.60136	BTF3	689
1170717	1.04392	10.0946	8.97631	6.75905e-12	9.73336e-11	16.3662	BTF3L4	91408
4730369	-1.40079	10.6889	-6.91818	9.39733e-09	8.3353e-08	9.11848	BTG1	694
2570477	-1.1806	8.11064	-4.60746	2.9831e-05	0.000148382	1.13742	BTN2A1	11120
3130600	-1.03748	5.35972	-3.83228	0.000365954	0.00147229	-1.29499	BTN3A1	11119
4610674	-1.81184	5.48915	-4.95949	9.09202e-06	4.95816e-05	2.30171	BTN3A2	11118
1430717	-1.79094	4.70887	-11.8786	5.63437e-16	1.51854e-14	25.8216	BTN3A3	10384
2070224	2.09213	10.6105	7.46325	1.36489e-09	1.38407e-08	11.0467	BUB1	699
1090047	1.74848	8.81422	5.84738	4.16663e-07	2.84659e-06	5.34527	BUB1B	701
7210349	-1.6025	6.14681	-7.32304	2.2398e-09	2.19109e-08	10.5512	BVES	11149
2900747	-2.7124	5.00812	-10.0374	2.0265e-13	3.68622e-12	19.8966	C10orf10	11067
650743	-1.98932	4.5975	-11.5936	1.41104e-15	3.60768e-14	24.8989	C10orf11	83938
6290168	-5.19806	5.04581	-23.7546	2.42686e-28	3.93889e-26	54.4509	C10orf116	10974
3520343	1.8833	8.16035	3.51342	0.00096943	0.00355923	-2.22777	C10orf140	387640
2190538	1.76227	8.68916	10.2583	9.8279e-14	1.87599e-12	20.625	C10orf2	56652
150678	-1.6245	6.55342	-7.91284	2.80829e-10	3.19146e-09	12.6298	C10orf26	54838
6100300	-2.62093	6.71541	-8.71631	1.72717e-11	2.34794e-10	15.4274	C10orf32	119032
1850524	-2.33297	7.18624	-7.085	5.20152e-09	4.8356e-08	9.70911	C10orf32	119032
1030278	-1.64319	5.82144	-4.38493	6.23282e-05	0.000291702	0.418608	C10orf33	84795
2510253	5.48576	9.78398	22.3162	3.89972e-27	5.16045e-25	51.6734	C10orf35	219738
1110767	2.47438	7.02347	8.21171	9.89059e-11	1.20241e-09	13.676	C10orf47	254427
870014	1.48912	6.20823	5.4597	1.61982e-06	1.00455e-05	4.0014	C10orf47	254427
6620292	-3.97308	4.51975	-32.1236	1.94397e-34	7.5142e-32	68.3882	C10orf54	64115
5960168	4.10629	9.65896	19.4708	1.50437e-24	1.34737e-22	45.7014	C10orf58	84293
2120468	1.45009	12.737	8.79454	1.31796e-11	1.82804e-10	15.6988	C10orf58	84293
1110201	-2.91992	5.20018	-14.3303	4.80154e-19	1.96729e-17	32.9471	C10orf72	196740
5570300	1.23911	8.40123	5.37576	2.16896e-06	1.31431e-05	3.7131	C10orf78	119392
3310543	-1.03554	5.26953	-3.87016	0.000325156	0.00132392	-1.18125	C10orf84	63877
2810047	2.00738	6.37045	4.81928	1.46376e-05	7.6801e-05	1.83437	C10orf96	374355
3180288	-1.49968	7.42431	-6.40719	5.75918e-08	4.52615e-07	7.31128	C11orf17	56672
6270112	-1.35857	8.89719	-6.39646	5.98257e-08	4.69167e-07	7.2734	C11orf17	56672
2190753	-1.4969	7.94952	-5.71796	6.56599e-07	4.3463e-06	4.89462	C11orf17	56672
6110348	-1.46426	6.88593	-8.03314	1.84357e-10	2.15943e-09	13.0517	C11orf24	53838
6200025	-2.1551	5.02232	-9.73779	5.45861e-13	9.26923e-12	18.8996	C11orf41	25758
7100280	1.61213	11.2018	5.5335	1.25231e-06	7.91673e-06	4.25572	C11orf48	79081
6040382	-2.30954	4.70055	-16.4592	1.60227e-21	9.55953e-20	38.6868	C11orf63	79864
1690544	-1.1195	4.57696	-10.0135	2.06331e-13	3.74854e-12	19.8745	C11orf63	79864
4050446	-2.13818	6.91134	-9.30593	2.31917e-12	3.58014e-11	17.4448	C11orf68	83638
4060437	-2.50734	5.99486	-6.59437	2.96486e-08	2.42075e-07	7.97254	C11orf70	85016
4540465	-1.75795	6.4387	-4.79235	1.60328e-05	8.34063e-05	1.74513	C11orf70	85016
4900747	1.56805	10.7349	7.71829	5.55822e-10	6.01857e-09	11.9459	C11orf75	56935
5690463	1.56498	8.02179	5.43653	1.7559e-06	1.08209e-05	3.92171	C11orf80	79703
2570019	1.58139	9.50526	8.03498	1.83178e-10	2.14819e-09	13.0581	C11orf82	220042
460397	1.34698	8.36848	3.24256	0.00214743	0.00727371	-2.98195	C11orf83	790955
7510619	-2.95572	4.6474	-12.7365	4.47749e-17	1.41893e-15	28.3761	C11orf87	399947
3290379	-2.52009	6.08433	-6.93175	8.95546e-09	7.97467e-08	9.16656	C12orf23	90488
6590433	1.23833	5.65454	3.62582	0.000690716	0.00261484	-1.90421	C12orf28	196446
2360601	1.78567	8.46654	11.0632	7.32872e-15	1.67285e-13	23.2385	C12orf30	80018
7510600	1.1197	5.45619	3.34272	0.00160619	0.00561192	-2.70744	C12orf30	80018
7570477	2.00783	8.30113	7.44883	1.43618e-09	1.45235e-08	10.9957	C12orf35	55196
7510424	2.19893	9.44611	6.64918	2.44076e-08	2.0209e-07	8.16641	C12orf35	55196
6420551	-1.21432	6.96619	-4.74749	1.86523e-05	9.58288e-05	1.59686	C12orf4	57102
7510608	2.31402	9.92953	8.24703	8.74691e-11	1.07379e-09	13.7993	C12orf45	121053
3140138	1.62021	11.1442	5.3194	2.63729e-06	1.57759e-05	3.52018	C12orf47	51275
990136	1.49017	9.73301	9.59246	8.69759e-13	1.43303e-11	18.4298	C12orf48	55010
2340605	1.12961	5.77973	3.7487	0.000474166	0.00186448	-1.54387	C12orf60	144608
990162	1.07847	5.71718	3.54538	0.0008808	0.00325885	-2.13637	C12orf60	144608
2510181	1.46589	8.57706	4.34897	7.01274e-05	0.000324993	0.303861	C12orf76	400073
6110215	1.06072	7.77994	4.26873	9.11146e-05	0.000413702	0.0493347	C12orf76	400073
160242	-6.15472	5.31892	-17.7372	7.98106e-23	5.66328e-21	41.7098	C13orf15	28984
3390041	-1.5019	4.65305	-3.8185	0.000381993	0.00153282	-1.33624	C13orf16	121793
1260575	2.07953	10.3637	9.33489	2.1034e-12	3.26594e-11	17.543	C13orf23	80209
6660711	1.98376	10.3229	7.47549	1.30722e-09	1.32787e-08	11.0899	C13orf23	80209
1850068	-1.09046	8.21833	-4.75513	1.81784e-05	9.36888e-05	1.62206	C13orf27	93081
3390543	-2.01292	5.4092	-6.38521	6.22587e-08	4.863e-07	7.23373	C13orf33	84935
2490408	2.00247	9.39771	6.50446	4.07889e-08	3.2793e-07	7.65476	C14orf104	55172
1450603	1.42694	10.553	7.98783	2.15999e-10	2.50016e-09	12.8929	C14orf106	55320
4210553	1.07317	10.0695	5.33058	2.53705e-06	1.52042e-05	3.55841	C14orf109	26175
1820092	1.30008	9.60226	4.85358	1.30328e-05	6.90716e-05	1.94826	C14orf109	26175
1050088	3.46808	8.02526	10.6979	2.37061e-14	5.04648e-13	22.0568	C14orf115	55237
5220333	-1.66193	4.52033	-19.5658	1.02572e-24	9.41645e-23	46.0805	C14orf139	79686
1410050	1.32624	9.02035	7.83665	3.66806e-10	4.09099e-09	12.3622	C14orf147	171546
5820471	-2.31666	6.16467	-8.60443	2.53806e-11	3.35255e-10	15.0409	C14orf149	112849
1300719	-2.53768	6.40564	-7.47595	1.3051e-09	1.32618e-08	11.0915	C14orf149	112849
5290025	1.22663	13.9397	15.2695	3.38297e-20	1.63726e-18	35.6145	C14orf156	81892
3290689	1.06585	12.1948	6.74205	1.74481e-08	1.48057e-07	8.50045	C14orf166	51637
6510634	1.05718	9.07382	4.59705	3.08855e-05	0.000153032	1.10347	C14orf169	79697
3060646	-1.10991	10.2719	-4.65461	2.548e-05	0.000128085	1.29156	C14orf173	64423
1240091	1.6716	6.21973	5.1102	5.42819e-06	3.07193e-05	2.80888	C14orf181	400223
70403	-3.13937	5.07099	-14.4277	3.67705e-19	1.53657e-17	33.216	C14orf45	80127
830681	-1.09569	4.44767	-9.40509	1.57434e-12	2.48519e-11	17.8305	C14orf45	80127
3180445	-1.45334	5.85996	-5.37144	2.20172e-06	1.33168e-05	3.69831	C14orf79	122616
6580008	1.61603	6.13023	3.83999	0.000357269	0.00144109	-1.27189	C15orf27	123591
2340240	-1.57789	5.85773	-5.22274	3.68424e-06	2.14618e-05	3.19054	C15orf38	348110
5270402	1.95847	7.50915	9.45753	1.39234e-12	2.22178e-11	17.9578	C15orf42	90381
2230156	-5.10968	5.60572	-19.1958	2.77246e-24	2.38846e-22	45.0873	C15orf52	388115
160070	-4.51977	4.60546	-39.3504	1.42668e-38	9.7469e-36	77.7033	C16orf30	79652
4760450	1.07507	10.861	4.17477	0.00012352	0.00054805	-0.245976	C16orf33	79622
5260025	-2.05103	6.41729	-5.64562	8.46139e-07	5.48599e-06	4.64354	C16orf45	89927
6560725	2.54395	9.60261	15.557	1.78466e-20	8.90117e-19	36.2637	C16orf59	80178
4760433	-2.72906	5.7982	-8.92777	8.37154e-12	1.19442e-10	16.1548	C16orf7	9605
2760601	1.44899	6.15147	2.46645	0.017235	0.0462442	-4.90981	C16orf73	254528
4540072	2.3884	11.0498	10.7812	1.8159e-14	3.92826e-13	22.3252	C16orf75	116028
3140653	-1.47366	5.35239	-6.17713	1.30104e-07	9.67859e-07	6.50069	C16orf86	388284
1010575	1.44918	9.13416	6.4632	4.72176e-08	3.76523e-07	7.50901	C16orf87	388272
3710524	1.09285	6.08392	4.40962	5.74698e-05	0.00027095	0.497638	C16orf88	400506
3990035	-1.29992	7.15944	-4.71376	2.08941e-05	0.000106767	1.48572	C17orf101	79701
6100138	-1.32869	7.12824	-4.43611	5.26682e-05	0.000250078	0.582639	C17orf101	79701
5490224	-1.01977	6.06459	-3.95977	0.000245347	0.00102789	-0.909808	C17orf101	79701
2710373	-1.00738	5.94509	-4.39061	6.11761e-05	0.000286676	0.436774	C17orf106	100134934
4260088	1.0519	5.50583	3.3994	0.00136013	0.00483302	-2.54979	C17orf28	283987
4570224	1.41397	9.49879	5.52781	1.27741e-06	8.06152e-06	4.2361	C17orf53	78995
650168	1.64455	10.9196	9.91787	3.00073e-13	5.29443e-12	19.5015	C17orf58	284018
3450176	1.54354	10.4456	9.83466	3.89194e-13	6.73739e-12	19.2388	C17orf58	284018
3440703	1.5046	10.2578	9.10999	4.49391e-12	6.67304e-11	16.7798	C17orf58	284018
2340521	1.83337	12.4724	7.23119	3.09959e-09	2.97571e-08	10.2264	C17orf61	254863
5570224	2.20422	9.62412	13.5087	4.73595e-18	1.70709e-16	30.6399	C17orf63	55731
1070368	1.81802	6.90973	5.31154	2.71006e-06	1.61586e-05	3.49332	C17orf69	147081
3190600	1.09669	5.63862	4.91761	1.04859e-05	5.65426e-05	2.16164	C17orf76	388341
5490324	1.51278	5.90502	2.84002	0.00657771	0.0197661	-4.02859	C17orf81	23587
5290161	-4.9326	5.08531	-12.3435	1.43882e-16	4.20998e-15	27.1996	C17orf91	84981
4920189	1.306	8.20424	7.78025	4.47097e-10	4.91188e-09	12.1639	C18orf54	162681
2760520	1.47715	8.51679	7.05555	5.77379e-09	5.30384e-08	9.60485	C18orf54	162681
1450682	3.15887	10.6567	7.52989	1.07896e-09	1.10944e-08	11.2819	C18orf56	494514
1030458	-1.95479	9.84074	-6.70222	2.02197e-08	1.69664e-07	8.35407	C19orf10	56005
6370377	-1.26132	7.73697	-7.57811	9.10118e-10	9.47853e-09	11.4522	C19orf12	83636
5220594	-1.0968	5.05413	-3.65665	0.000628848	0.00240011	-1.81444	C19orf20	91978
630470	2.85171	7.08784	4.42939	5.38482e-05	0.000255104	0.561049	C19orf33	64073
6960035	2.14791	7.06978	6.94471	8.55319e-09	7.64194e-08	9.21244	C19orf4	25789
1850201	4.21809	8.80855	9.26169	2.6928e-12	4.12227e-11	17.2947	C19orf46	163183
2850630	1.35433	10.8869	8.17353	1.12851e-10	1.36148e-09	13.5437	C19orf48	84798
2650349	1.12838	9.12356	3.89271	0.000302987	0.00124209	-1.11325	C19orf48	84798
3520612	1.9131	6.41715	5.886	3.63683e-07	2.50584e-06	5.48012	C19orf51	352909
5220204	-1.07592	7.17933	-3.65394	0.000634062	0.00241719	-1.82235	C19orf66	55337
4200181	-1.70203	10.1227	-4.97104	8.74074e-06	4.77369e-05	2.34042	C19orf70	125988
580066	1.30633	8.23971	4.55979	3.49666e-05	0.000171775	0.98224	C1GALT1	56913
7100021	4.60636	9.05154	20.6092	1.2833e-25	1.38601e-23	48.1721	C1orf106	55765
1300092	-1.43838	5.61918	-4.72201	2.03226e-05	0.000104028	1.51287	C1orf107	27042
940240	1.69295	9.20593	7.78955	4.32721e-10	4.77358e-09	12.1967	C1orf112	55732
770564	1.93141	7.73419	6.8203	1.32985e-08	1.15208e-07	8.77198	C1orf115	79762
730491	2.24134	6.78202	7.25873	2.81182e-09	2.71452e-08	10.3238	C1orf116	79098
620433	-1.03568	8.74487	-3.58226	0.00078816	0.00294577	-2.03032	C1orf122	127687
1090653	-1.78301	6.22637	-2.85734	0.0062789	0.0189886	-3.98554	C1orf133	574036
150129	2.95184	9.14028	16.1627	3.80313e-21	2.14855e-19	37.8211	C1orf135	79000
5700692	-1.05943	6.32203	-4.57788	3.29235e-05	0.00016239	1.04105	C1orf149	64769
2810022	1.16352	8.32511	4.3355	7.32874e-05	0.000338197	0.260983	C1orf163	65260
2140059	1.2028	6.4388	3.92154	0.000276762	0.001144	-1.02601	C1orf165	79656
4290114	2.01579	6.76317	11.3297	3.20546e-15	7.73126e-14	24.0722	C1orf172	126695
6100561	3.02227	7.48869	12.0921	3.06823e-16	8.56801e-15	26.4364	C1orf187	374946
1260576	-1.51309	8.63207	-9.17409	3.61451e-12	5.43415e-11	16.9986	C1orf198	84886
540017	1.20448	5.59109	3.24112	0.00215632	0.00730244	-2.98585	C1orf210	149466
4670608	-1.3368	6.87856	-5.89167	3.56498e-07	2.46015e-06	5.49991	C1orf216	127703
4860575	-1.13981	6.26959	-4.5305	3.8541e-05	0.000187889	0.887216	C1orf218	54530
3370768	-2.26972	7.97795	-5.8035	4.86208e-07	3.28806e-06	5.19227	C1orf24	116496
990382	-2.88396	6.1783	-6.06153	1.95794e-07	1.4108e-06	6.09464	C1orf53	388722
2600278	1.48253	9.16626	3.66108	0.00062041	0.00237099	-1.80151	C1orf54	79630
3460056	1.34725	10.4323	3.71746	0.00052203	0.00203229	-1.63611	C1orf57	84284
4890670	1.4128	6.11904	3.37522	0.00146037	0.0051527	-2.61725	C1orf61	10485
6650121	-1.37229	8.98645	-6.81693	1.34585e-08	1.16491e-07	8.76004	C1orf71	163882
2190240	1.35024	8.12826	7.22164	3.20613e-09	3.07297e-08	10.1926	C1orf74	148304
1820731	3.47409	7.88101	8.48664	3.81114e-11	4.90622e-10	14.6328	C1orf94	84970
7200392	1.22006	12.6375	6.6159	2.74674e-08	2.2552e-07	8.04869	C1QBP	708
5090079	-4.48327	5.28783	-14.3979	3.98898e-19	1.66455e-17	33.1339	C1QTNF1	114897
7320204	-4.46912	5.26372	-12.9254	2.57259e-17	8.41592e-16	28.9346	C1QTNF5	114902
1010446	-3.09281	5.76702	-10.3702	6.82726e-14	1.33967e-12	20.9917	C1QTNF6	114904
5260474	-6.30826	5.19728	-31.7101	4.71135e-34	1.73007e-31	67.5166	C1R	715
2370670	-5.66351	5.15238	-27.0224	7.25851e-31	1.6154e-28	60.2455	C1R	715
5810424	-2.83237	6.49153	-9.10802	4.53177e-12	6.71754e-11	16.7715	C1RL	51279
1300327	-3.54844	4.53764	-33.2033	4.16338e-35	1.82549e-32	69.9055	C1S	716
7400707	-6.08688	6.27283	-23.542	3.62552e-28	5.69556e-26	54.0497	C1S	716
670594	-1.40709	4.69463	-6.43401	5.23681e-08	4.14444e-07	7.40593	C2	717
770561	-1.8879	7.72496	-5.0884	5.85007e-06	3.28788e-05	2.73522	C20orf108	116151
2900239	3.4252	7.74236	9.66632	6.92486e-13	1.15718e-11	18.6603	C20orf160	140706
2750647	1.20215	10.5436	4.76276	1.77163e-05	9.14195e-05	1.64729	C20orf27	54976
3940059	-2.54457	5.89209	-7.93985	2.55487e-10	2.91813e-09	12.7246	C20orf29	55317
1110541	-1.07248	10.9803	-6.35855	6.84311e-08	5.30983e-07	7.13966	C20orf30	29058
2450398	-1.00197	11.3414	-6.08868	1.77712e-07	1.28937e-06	6.19076	C20orf30	29058
6110102	3.40294	7.65334	9.21772	3.12445e-12	4.73129e-11	17.1452	C20orf46	55321
5960736	1.23948	10.4169	9.84967	3.5511e-13	6.1838e-12	19.3282	C20orf72	92667
4810398	-1.46557	4.92741	-4.38557	6.21967e-05	0.00029118	0.420665	C20orf75	164312
3400164	-1.0947	6.94258	-3.72686	0.000507157	0.0019799	-1.60839	C21orf2	755
70368	-3.26863	4.81251	-15.6621	1.37311e-20	7.00309e-19	36.5282	C21orf34	388815
3840553	-1.02413	4.50543	-6.9899	7.16207e-09	6.48183e-08	9.38796	C21orf34	388815
1440273	2.07528	8.74404	9.7471	5.29214e-13	9.00215e-12	18.9308	C21orf45	54069
1500390	1.14351	7.96856	3.8246	0.000374806	0.00150522	-1.31798	C21orf56	84221
7040162	1.6332	10.414	10.534	3.92399e-14	8.03311e-13	21.5478	C21orf59	56683
6280626	1.93218	9.89631	8.73875	1.59904e-11	2.18691e-10	15.5048	C21orf66	94104
150315	-4.28823	5.37859	-8.80796	1.26117e-11	1.7534e-10	15.7432	C21orf7	56911
7570133	1.77182	7.22753	3.50465	0.000995193	0.00364218	-2.25276	C22orf15	150248
630446	-1.53532	5.70207	-5.53974	1.22531e-06	7.76293e-06	4.27726	C22orf25	128989
2900600	2.42596	7.166	12.0061	3.98349e-16	1.09469e-14	26.1733	C2orf15	150590
830176	-1.63121	5.96571	-5.07205	6.18744e-06	3.46028e-05	2.68006	C2orf18	54978
1070224	-1.16822	4.60426	-9.61118	7.87179e-13	1.30448e-11	18.5275	C2orf27A	29798
5700523	1.02367	11.2316	5.91986	3.22785e-07	2.24384e-06	5.59845	C2orf29	55571
4920274	-1.5156	9.19186	-8.98784	6.82061e-12	9.8172e-11	16.3607	C2orf30	27248
2350142	-3.26219	5.49533	-9.66473	6.96166e-13	1.162e-11	18.655	C2orf32	25927
4120356	1.65445	9.04646	8.35196	6.07578e-11	7.63436e-10	14.1648	C2orf34	79823
3140113	2.08236	6.36521	4.48574	4.47057e-05	0.000214911	0.742439	C2orf40	84417
5420719	-1.35734	7.49919	-5.49748	1.42001e-06	8.8865e-06	4.13149	C2orf42	54980
6100154	1.96055	9.94116	15.218	3.8773e-20	1.85511e-18	35.4772	C2orf44	80304
620228	1.73777	10.1187	8.44877	4.34457e-11	5.55639e-10	14.5014	C2orf56	55471
730136	1.98752	7.73172	7.12479	4.51765e-09	4.23604e-08	9.84993	C2orf56	55471
1170524	-1.9191	6.74652	-8.48269	3.86358e-11	4.96502e-10	14.6191	C2orf7	84279
4280327	1.31653	5.90165	3.1441	0.00284428	0.00936627	-3.24654	C2orf82	389084
520224	1.2059	9.63544	7.98415	2.14814e-10	2.48841e-09	12.8968	C3orf26	84319
7000746	1.30169	9.65884	5.58491	1.0464e-06	6.69574e-06	4.43336	C3orf31	132001
1430435	-1.61373	5.47635	-5.36574	2.2457e-06	1.35549e-05	3.67879	C3orf34	84984
1500762	1.41609	9.78903	6.91388	9.54169e-09	8.45569e-08	9.10327	C3orf37	56941
3940079	2.49918	7.4781	13.1495	1.34086e-17	4.54332e-16	29.5914	C3orf52	79669
4200367	-1.7694	6.78023	-4.38575	6.21594e-05	0.000291052	0.421248	C3orf54	389119
4560600	1.51028	6.06355	3.59173	0.000765901	0.00286915	-2.00296	C3orf57	165679
110630	1.29958	5.89667	2.64088	0.0110986	0.0313773	-4.50988	C3orf57	165679
6060403	1.00894	6.13609	2.7042	0.00941975	0.0271724	-4.35963	C3orf70	285382
650537	-1.11829	5.11165	-4.52379	3.94099e-05	0.000191743	0.865455	C3orf71	646450
3460014	-3.63978	4.56819	-13.4277	6.02526e-18	2.14032e-16	30.3977	C4orf18	51313
2650605	-3.02128	4.53217	-13.3895	6.72037e-18	2.37861e-16	30.2876	C4orf18	51313
1500327	-1.06554	5.7637	-4.28884	8.53423e-05	0.000389483	0.112926	C4orf23	152992
1010746	-1.81623	5.59773	-4.39278	6.07414e-05	0.000285048	0.443717	C4orf31	79625
4590167	-2.33692	5.51659	-10.1274	1.50801e-13	2.78622e-12	20.194	C4orf32	132720
2570437	1.31025	5.89644	4.20261	0.000112903	0.000503299	-0.15881	C4orf43	55319
7650703	-1.10248	7.25335	-2.4499	0.0179532	0.0479117	-4.94665	C4orf48	401115
3830608	-2.29854	5.92604	-4.43443	5.296e-05	0.000251261	0.577256	C4orf49	84709
4040669	-2.0876	5.67775	-4.2601	9.3708e-05	0.000424431	0.0220734	C4orf49	84709
1340241	-1.97432	5.39069	-6.20357	1.18482e-07	8.87018e-07	6.5937	C5	727
940471	-1.04581	11.8359	-5.76995	5.47058e-07	3.67e-06	5.07542	C5orf13	9315
2940725	1.08053	6.9475	3.80905	0.000393372	0.00157399	-1.36446	C5orf22	55322
5700477	-1.51527	4.46339	-10.1473	1.36479e-13	2.53916e-12	20.2922	C5orf23	79614
130731	-1.13457	5.92637	-4.13456	0.000140591	0.000617728	-0.371436	C5orf24	134553
6200300	-1.1777	5.62393	-3.79332	0.000413053	0.00164577	-1.41138	C5orf28	64417
7330523	-1.97734	5.06973	-3.73793	0.000490171	0.00192022	-1.57572	C5orf39	389289
6840491	-2.27222	5.98807	-7.01692	6.62119e-09	6.02014e-08	9.46808	C5orf41	153222
6860228	-2.39099	6.20295	-6.27713	9.13169e-08	6.94439e-07	6.85265	C5orf41	153222
5900544	-1.89568	7.59228	-9.50669	1.18069e-12	1.90577e-11	18.1237	C5orf5	51306
5810273	-3.06221	5.02684	-14.1546	7.79606e-19	3.10332e-17	32.4586	C5orf53	492311
360209	-1.92831	5.51751	-5.12478	5.16291e-06	2.93367e-05	2.85819	C6orf1	221491
2650192	-1.42711	4.48132	-9.99329	2.23726e-13	4.04207e-12	19.794	C6orf105	84830
2120376	1.04443	9.95288	4.97756	8.54854e-06	4.67765e-05	2.36227	C6orf111	25957
6040458	2.88965	7.49479	9.26535	2.6597e-12	4.07585e-11	17.3071	C6orf117	112609
1340347	3.07522	7.39496	6.94044	8.68372e-09	7.75385e-08	9.19732	C6orf124	653483
6840370	3.30543	7.52318	6.57766	3.14592e-08	2.56218e-07	7.91348	C6orf126	389383
780187	1.26932	9.92701	9.14647	3.80303e-12	5.69717e-11	16.9444	C6orf130	221443
5550307	-2.32203	5.33279	-10.618	3.06495e-14	6.37416e-13	21.7981	C6orf145	221749
1580139	2.20708	7.03536	9.52963	1.09335e-12	1.77552e-11	18.2009	C6orf168	84553
540215	1.62485	10.9503	9.73728	5.46775e-13	9.27938e-12	18.8979	C6orf173	387103
3990538	-1.62269	4.53298	-15.8361	7.67916e-21	4.12415e-19	37.108	C6orf188	254228
160333	2.95441	9.56752	16.3076	2.63597e-21	1.5334e-19	38.1902	C6orf192	116843
7150017	-1.01172	12.1641	-4.28778	8.56367e-05	0.000390766	0.10958	C6orf48	50854
2570068	1.55573	8.34533	3.18009	0.00256789	0.00854036	-3.15043	C6orf57	135154
1940435	1.94658	8.46525	6.04878	2.04817e-07	1.47041e-06	6.0499	C6orf66	29078
360017	-1.78421	7.26925	-11.2973	3.47897e-15	8.30233e-14	23.9885	C6orf72	116254
3310181	-3.13023	5.08722	-12.0067	3.9756e-16	1.09355e-14	26.1753	C6orf89	221477
2900504	1.36648	9.12016	5.48214	1.49802e-06	9.34137e-06	4.07864	C7orf20	51608
6280725	1.43772	9.95317	6.23499	1.06014e-07	7.9958e-07	6.70425	C7orf40	285958
3930653	1.85769	12.2106	9.94712	2.72857e-13	4.85213e-12	19.5973	C7orf44	55744
1820286	2.57148	6.95737	4.95024	9.38335e-06	5.10282e-05	2.27073	C7orf46	340277
670274	-1.16501	4.57838	-8.63961	2.15059e-11	2.87957e-10	15.2038	C7orf58	79974
4590615	1.65669	11.5585	4.53215	3.83309e-05	0.000186927	0.892551	C7orf59	389541
7160414	-1.2025	6.32667	-3.83557	0.000362224	0.00145947	-1.28514	C7orf63	79846
4010184	-2.1806	5.18588	-5.81388	4.68771e-07	3.17819e-06	5.22846	C8orf13	83648
5570731	-1.96997	4.54434	-6.22275	1.10706e-07	8.31813e-07	6.66119	C8orf4	56892
5260553	3.16118	7.73026	10.6973	2.37534e-14	5.05288e-13	22.0548	C8orf42	157695
5860392	-1.06468	6.67733	-5.6589	8.0767e-07	5.25979e-06	4.6896	C8orf48	157773
6840039	1.78457	7.16951	7.40928	1.65144e-09	1.65465e-08	10.856	C9orf100	84904
3390129	-2.99195	5.51834	-10.3087	8.33853e-14	1.60947e-12	20.7904	C9orf103	414328
2470528	1.83677	8.17047	4.95367	9.27401e-06	5.05178e-05	2.28224	C9orf116	138162
2120161	1.68263	8.63992	4.89701	1.12465e-05	6.03341e-05	2.09289	C9orf116	138162
1070050	1.46322	6.03745	4.76993	1.72931e-05	8.93614e-05	1.67097	C9orf126	286205
3310196	1.50692	6.07213	2.86326	0.00617953	0.0187266	-3.97076	C9orf129	445577
1990661	5.34913	9.59468	9.70901	6.00709e-13	1.0142e-11	18.8033	C9orf135	138255
1010470	2.2099	9.1484	7.36189	1.95241e-09	1.93248e-08	10.6886	C9orf140	89958
1010538	1.52583	7.83088	4.80312	1.54599e-05	8.06834e-05	1.78079	C9orf140	89958
2600379	-3.29728	4.58018	-31.4764	5.00884e-34	1.8166e-31	67.4548	C9orf150	286343
3440446	-1.19631	7.0318	-3.89724	0.000298706	0.00122711	-1.09954	C9orf156	51531
1740075	-2.47619	7.14884	-15.4787	2.16019e-20	1.07015e-18	36.0707	C9orf21	195827
6650215	1.50681	6.12439	4.03016	0.000196289	0.000839724	-0.694373	C9orf24	84688
2690035	1.39364	5.96822	3.44267	0.00119687	0.00429887	-2.42834	C9orf24	84688
160307	-2.39332	5.27611	-9.01331	6.25372e-12	9.08836e-11	16.4479	C9orf3	84909
5260538	-1.19688	8.88041	-5.51399	1.34054e-06	8.43638e-06	4.18841	C9orf30	91283
4200204	1.37084	8.29168	3.86779	0.000327567	0.00133356	-1.18836	C9orf37	85026
1050050	4.14484	8.91518	14.1789	7.28947e-19	2.91748e-17	32.5263	C9orf45	81571
2940687	1.14865	9.59791	6.09108	1.76381e-07	1.28066e-06	6.19834	C9orf5	23731
3840048	-1.04447	4.61391	-7.73181	5.12044e-10	5.5733e-09	12.0251	C9orf50	375759
5420482	5.21306	9.40017	17.2708	2.4408e-22	1.63706e-20	40.5852	C9orf58	83543
2000390	3.13133	7.50169	8.02198	1.91689e-10	2.23796e-09	13.0126	C9orf61	9413
7570022	1.86579	7.43003	5.88294	3.67632e-07	2.53103e-06	5.46941	C9orf72	203228
510347	1.29118	5.9011	5.80486	4.83886e-07	3.27462e-06	5.19701	C9orf72	203228
5860709	-1.70894	5.14987	-6.71	1.96692e-08	1.6545e-07	8.38159	C9orf9	11092
1980180	-1.41433	6.95387	-4.26877	9.1104e-05	0.000413702	0.0494478	C9orf95	54981
5220482	3.57128	8.5675	7.0719	5.44879e-09	5.04473e-08	9.66272	CA11	770
3830075	-1.16295	4.99992	-4.20587	0.000111718	0.000498395	-0.148576	CA12	771
150474	-1.84501	6.55825	-4.04648	0.000186354	0.000800955	-0.644165	CA12	771
4200400	4.10979	8.46588	17.7672	7.4334e-23	5.31316e-21	41.7813	CA14	23632
870630	3.58265	7.87906	8.37759	5.55901e-11	7.02698e-10	14.254	CA2	760
2060674	2.97993	7.15058	7.61461	8.00491e-10	8.44989e-09	11.5807	CA2	760
6380672	1.99453	6.6602	3.64504	0.000651487	0.00247911	-1.84829	CA4	762
1850097	1.19652	5.41211	2.93191	0.00513055	0.0158786	-3.79806	CA8	767
6250131	1.14256	8.49239	4.17226	0.000124524	0.00055234	-0.253829	CABYR	26256
7510670	-2.92167	4.97991	-12.9301	2.53714e-17	8.31367e-16	28.9486	CACNA1C	775
6220343	4.28564	8.53773	7.94438	2.51469e-10	2.8756e-09	12.7405	CACNA1H	8912
730259	2.27345	6.65545	4.71537	2.07813e-05	0.00010621	1.49102	CACNA1H	8912
6980546	1.80455	6.42176	5.09144	5.78936e-06	3.2575e-05	2.74548	CACNA1I	8911
3120180	3.11457	7.91211	10.1459	1.41953e-13	2.631e-12	20.2549	CACNA2D2	9254
5810221	-1.03845	4.46323	-11.2807	3.46301e-15	8.27096e-14	23.9898	CACNA2D4	93589
1980328	-1.93389	7.49299	-3.44764	0.00117936	0.00424325	-2.41433	CACNB3	784
5080180	1.27883	6.93714	3.47943	0.00107301	0.00389542	-2.32444	CACNG6	59285
4390364	1.81751	6.34677	3.80008	0.000404481	0.0016138	-1.39123	CACNG7	59284
5890736	1.08399	10.6576	6.14559	1.45463e-07	1.0718e-06	6.3898	CACYBP	27101
3360402	1.43567	8.70684	7.6895	6.1503e-10	6.61579e-09	11.8446	CAD	790
1170445	1.67554	8.46249	3.6228	0.000697074	0.00263551	-1.91297	CADM1	23705
4150471	1.45366	5.96082	2.9969	0.00429257	0.0135333	-3.63193	CADM2	253559
6420019	2.63762	7.27043	6.21536	1.1364e-07	8.52719e-07	6.63519	CADM4	199731
5860039	1.00936	6.74558	3.3791	0.00144382	0.00509857	-2.60644	CALB2	794
6110242	1.12516	5.73145	2.47421	0.0169069	0.0454913	-4.89246	CALCA	796
240719	2.36492	6.91157	5.10745	5.4796e-06	3.09745e-05	2.7996	CALCB	797
2140398	-2.67506	5.10183	-11.6432	1.2105e-15	3.13032e-14	25.0533	CALCOCO1	57658
5820646	-1.82908	5.77196	-8.97907	7.02753e-12	1.01002e-10	16.3306	CALCOCO2	10241
620750	-1.9039	11.1769	-5.37104	2.20481e-06	1.33328e-05	3.69692	CALD1	800
4230328	-2.13815	9.10679	-5.30365	2.78517e-06	1.65761e-05	3.46636	CALD1	800
1440241	-2.52534	6.25954	-11.5631	1.55054e-15	3.93691e-14	24.8039	CALHM2	51063
4610209	2.52362	7.9324	6.07122	1.89206e-07	1.36534e-06	6.12863	CALML4	91860
1030433	1.89899	7.56564	5.88974	3.58934e-07	2.47579e-06	5.49316	CALML4	91860
2940750	1.05519	5.629	3.01786	0.00405086	0.0128526	-3.57782	CALML4	91860
940431	-2.0679	10.5307	-10.3366	7.61666e-14	1.4779e-12	20.8816	CALU	813
4610338	-2.24859	5.80432	-7.76043	4.79322e-10	5.2307e-09	12.0942	CAMK1	8536
4210022	1.11421	5.71394	3.87982	0.000315472	0.00128735	-1.15214	CAMK1D	57118
3420471	-2.24461	4.73504	-11.6171	1.31185e-15	3.37168e-14	24.9723	CAMK2D	817
1110364	-2.86141	5.26312	-9.61876	8.11536e-13	1.34237e-11	18.5007	CAMK2D	817
4060008	-2.8766	8.71431	-6.74632	1.72911e-08	1.46809e-07	8.5101	CAMK2N1	55450
2940142	1.15216	5.65141	3.57155	0.000814058	0.00303523	-2.06118	CAMK2N2	94032
2000020	-1.32919	5.07149	-5.07498	6.12564e-06	3.42963e-05	2.68993	CAMKK2	10645
6550382	-1.54611	6.78868	-4.00412	0.000213219	0.00090438	-0.774308	CAMKK2	10645
5310343	6.50214	11.0429	27.975	1.49668e-31	3.5458e-29	61.8145	CAMKV	79012
3930411	2.13192	6.48719	6.95342	8.29297e-09	7.42299e-08	9.24328	CAMTA1	23261
240162	1.1466	9.7052	6.46654	4.66619e-08	3.72451e-07	7.5208	CAND1	55832
2970072	3.07066	8.32075	14.6669	1.91765e-19	8.30896e-18	33.872	CAND2	23066
5860358	-1.08573	7.95236	-5.09277	5.76293e-06	3.24449e-05	2.74999	CANT1	124583
3840367	-1.14947	6.74183	-3.40906	0.00132195	0.00470897	-2.52276	CAPG	822
2810136	1.99764	6.85805	6.36717	6.63718e-08	5.16641e-07	7.17006	CAPN11	11131
3710253	2.02482	6.36022	6.79828	1.43793e-08	1.23623e-07	8.69402	CAPN12	147968
450750	1.3694	5.90747	2.52202	0.0150082	0.0409559	-4.78465	CAPN13	92291
70646	-2.79097	5.47914	-8.69603	1.85177e-11	2.50574e-10	15.3574	CAPN2	824
3870441	-1.56266	4.72935	-7.40105	1.70009e-09	1.70223e-08	10.827	CAPN3	825
7550041	-2.03216	9.06619	-9.02313	6.048e-12	8.83941e-11	16.4815	CAPNS1	826
5290500	-1.85407	10.2504	-8.24056	8.94602e-11	1.09637e-09	13.7767	CAPNS1	826
4070324	1.9905	10.4894	12.295	1.64522e-16	4.77024e-15	27.0639	CAPRIN1	4076
4670167	-1.00552	9.78804	-4.25522	9.52034e-05	0.00043054	0.00669756	CAPZB	832
3840678	1.69328	8.37075	9.43488	1.50238e-12	2.37671e-11	17.8814	CARD10	29775
1450671	3.2175	8.25306	9.29621	2.39653e-12	3.69375e-11	17.4119	CARD11	84433
3710685	-2.11744	5.02559	-5.66345	7.949e-07	5.18238e-06	4.70537	CARD9	64170
1230348	1.09975	12.5261	4.68214	2.32343e-05	0.00011756	1.38182	CARHSP1	23589
460382	1.19894	12.1847	7.44546	1.44624e-09	1.46202e-08	10.9883	CARM1	10498
450491	-3.60647	4.49432	-44.1195	6.3078e-41	6.1768e-38	82.9344	CASP1	834
7050382	-3.39284	4.64807	-31.0659	9.21306e-34	3.07559e-31	66.8532	CASP1	834
3850021	-4.75169	5.05742	-16.3699	2.25319e-21	1.31856e-19	38.3482	CASP4	837
5550709	1.6139	7.6333	5.91846	3.24385e-07	2.2523e-06	5.59354	CASP6	839
2320730	1.28193	9.01347	5.25807	3.261e-06	1.91789e-05	3.31082	CASP6	839
5290465	-2.02681	5.71875	-7.69354	6.06363e-10	6.53453e-09	11.8588	CASP7	840
670161	-2.56535	6.60834	-10.4132	5.93809e-14	1.17867e-12	21.1322	CAST	831
1580048	-3.12171	6.25771	-8.61747	2.42662e-11	3.21691e-10	15.086	CAST	831
6560136	-2.07972	7.445	-6.72647	1.85524e-08	1.56703e-07	8.43988	CAST	831
2450047	2.19519	6.62051	4.97735	8.55459e-06	4.67986e-05	2.36157	CASZ1	54897
1770500	-1.77934	8.14878	-3.56109	0.000840124	0.00312449	-2.09127	CAT	847
1240446	-1.47181	7.14783	-2.98276	0.00446321	0.0140126	-3.66829	CAT	847
5550379	-5.21072	5.77109	-13.3256	8.07192e-18	2.8196e-16	30.1029	CAV1	857
1070215	-5.3328	8.09145	-7.34246	2.09117e-09	2.05735e-08	10.6199	CAV1	857
2630577	-4.96104	5.5844	-10.5159	4.25857e-14	8.64575e-13	21.4669	CAV2	858
620360	-4.23722	5.92935	-7.28562	2.55666e-09	2.48123e-08	10.4189	CAV2	858
5910553	-1.97859	5.92377	-5.79769	4.96237e-07	3.3528e-06	5.17203	CAV2	858
4120037	1.2628	8.29147	8.22125	9.41132e-11	1.14816e-09	13.7245	CBL	867
6960209	1.03542	8.90111	4.29772	8.29081e-05	0.000379375	0.141051	CBL	867
6840519	2.30702	6.6679	9.31701	2.2341e-12	3.46156e-11	17.4824	CBLC	23624
2140113	1.82609	6.59744	5	7.9179e-06	4.35996e-05	2.43758	CBLN1	869
6620291	-2.76809	5.88275	-10.5323	4.03921e-14	8.25174e-13	21.5202	CBLN3	643866
5560543	-2.98876	6.3741	-4.7735	1.7086e-05	8.84469e-05	1.68278	CBR3	874
5810750	1.92927	8.66166	8.639	2.25321e-11	3.00602e-10	15.1604	CBR4	84869
1230047	1.91725	12.5492	7.00537	6.89789e-09	6.25237e-08	9.42719	CBS	875
1740753	1.86273	7.62229	5.70825	6.79364e-07	4.48588e-06	4.86087	CBWD3	445571
6590278	6.0806	11.2226	24.703	4.19895e-29	7.43088e-27	56.2028	CBX2	84733
6400408	1.976	6.28811	3.96442	0.00024177	0.00101435	-0.895634	CBX2	84733
3830170	-1.31888	6.12969	-4.05009	0.000184222	0.000792953	-0.633039	CBX4	8535
730497	-1.28228	5.48792	-3.53015	0.000922016	0.00340021	-2.17998	CC2D1B	200014
6560465	-3.28982	5.46707	-10.033	2.05609e-13	3.73772e-12	19.882	CCBE1	147372
3450040	2.56301	8.97198	7.98066	2.21488e-10	2.55865e-09	12.8677	CCBL1	883
6770463	-1.00285	4.7096	-6.47637	4.46997e-08	3.57805e-07	7.5627	CCDC103	388389
3940471	1.02248	10.0703	3.75439	0.000465919	0.00183604	-1.52703	CCDC106	29903
4760398	-2.10626	5.75401	-6.00413	2.39792e-07	1.70318e-06	5.89338	CCDC107	203260
1780259	-1.16986	9.82568	-4.65604	2.53586e-05	0.000127539	1.29623	CCDC109B	55013
1710026	1.50137	8.1325	9.74697	5.17603e-13	8.81485e-12	18.9516	CCDC112	153733
6350626	1.06545	7.00558	5.28986	2.92143e-06	1.731e-05	3.41925	CCDC120	90060
4730215	-1.12019	6.15877	-3.69433	0.000560422	0.00216312	-1.70413	CCDC123	84902
7100364	1.0542	9.33078	3.7252	0.000509754	0.00198898	-1.61329	CCDC136	64753
6960189	2.00831	7.74824	7.60176	8.37561e-10	8.79065e-09	11.5354	CCDC138	165055
6130047	4.48773	8.78585	11.4207	2.41289e-15	5.93167e-14	24.3583	CCDC151	115948
5310348	1.89131	8.99991	10.3766	6.68815e-14	1.31687e-12	21.0124	CCDC21	64793
2320402	2.18032	9.14301	9.35959	1.93545e-12	3.02113e-11	17.6267	CCDC24	149473
780341	1.00733	5.31358	3.093	0.003285	0.0106622	-3.38173	CCDC3	83643
7040184	1.03075	11.5585	3.86132	0.000334258	0.0013576	-1.20783	CCDC34	91057
4920082	1.14956	5.63919	3.93217	0.000267658	0.00111095	-0.99376	CCDC4	389206
7050471	1.07431	8.43269	5.31846	2.64586e-06	1.5824e-05	3.51697	CCDC41	51134
2070593	1.19022	9.33476	5.28378	2.98349e-06	1.76476e-05	3.39852	CCDC45	90799
6400161	-1.78393	5.58458	-5.09412	5.73631e-06	3.23198e-05	2.75454	CCDC46	201134
1850367	1.01539	8.19527	4.11382	0.000150269	0.000656719	-0.435919	CCDC47	57003
2230681	1.28637	9.92741	5.96988	2.70593e-07	1.90537e-06	5.77344	CCDC5	115106
7040544	-2.74145	8.08022	-8.87268	1.01055e-11	1.42247e-10	15.9657	CCDC53	51019
3610300	1.67464	9.84963	3.39966	0.00135908	0.00483023	-2.54906	CCDC58	131076
3850291	1.47539	10.1287	9.8453	3.7019e-13	6.41975e-12	19.2882	CCDC77	84318
4830575	-4.85332	4.58721	-55.3021	1.30199e-45	2.5499e-42	93.1246	CCDC80	151887
2650162	-4.87016	4.74111	-24.7214	4.06064e-29	7.22967e-27	56.2363	CCDC80	151887
5290026	-2.16687	4.55509	-8.41597	4.86685e-11	6.17863e-10	14.3875	CCDC85A	114800
6400646	-1.13885	7.35586	-3.10007	0.00322039	0.0104768	-3.36311	CCDC85B	11007
4490537	1.08029	7.13558	5.30123	2.80861e-06	1.67089e-05	3.45809	CCDC88A	55704
3130224	2.88484	7.82271	12.309	1.59587e-16	4.63717e-15	27.0952	CCDC88C	440193
3990564	-1.53673	4.57388	-12.281	1.58878e-16	4.62114e-15	27.0949	CCDC89	220388
4830682	-5.32694	5.52146	-9.3419	2.0543e-12	3.19477e-11	17.5668	CCDC92	80212
2480167	-1.66043	4.63974	-13.4541	5.04153e-18	1.81058e-16	30.5723	CCIN	881
2070201	2.42261	6.92345	3.99921	0.00021656	0.000916963	-0.789326	CCKBR	887
1030333	-3.51501	7.39683	-9.10456	4.58526e-12	6.78595e-11	16.7597	CCL2	6347
6620121	-2.47154	4.74606	-15.3736	2.85547e-20	1.39344e-18	35.7898	CCL8	6355
580670	-1.45632	5.3228	-4.85628	1.29139e-05	6.84911e-05	1.95724	CCM2	83605
7400279	1.36175	5.54693	2.51607	0.0152335	0.0415133	-4.79816	CCNA1	8900
2650608	1.01101	10.9007	5.73701	6.14136e-07	4.08641e-06	4.96084	CCNA2	890
4590040	1.38651	10.0757	5.34565	2.40785e-06	1.44742e-05	3.60998	CCNB1	891
510114	2.11557	11.852	13.3571	7.19773e-18	2.53535e-16	30.2172	CCNB1IP1	57820
6450397	2.14501	10.7953	10.6419	2.83803e-14	5.95945e-13	21.8755	CCNB1IP1	57820
5360070	1.29274	11.8119	10.5837	3.19879e-14	6.63637e-13	21.7508	CCNB2	9133
4230653	1.31905	9.79931	6.70996	1.96724e-08	1.6545e-07	8.38143	CCNC	892
1770397	1.57006	9.19443	4.8831	1.17907e-05	6.30119e-05	2.04652	CCNC	892
2370204	1.32966	9.90322	4.14792	0.000134681	0.000593449	-0.329829	CCNC	892
3460520	6.82064	12.142	33.4556	3.92926e-35	1.74894e-32	69.9626	CCND2	894
1570348	5.30546	10.6935	20.2218	2.92938e-25	2.95727e-23	47.344	CCND2	894
2470097	-1.6748	10.3061	-9.43554	1.49908e-12	2.37403e-11	17.8836	CCNDBP1	23582
130703	-1.3517	5.04829	-6.24337	1.02913e-07	7.76791e-07	6.73377	CCNDBP1	23582
3990026	2.76781	9.60648	15.6385	1.45966e-20	7.41874e-19	36.4666	CCNE1	898
870497	2.46751	8.76707	12.3257	1.51791e-16	4.42376e-15	27.1457	CCNE1	898
2070131	2.1663	8.66085	10.053	1.92496e-13	3.51022e-12	19.9484	CCNE1	898
3170110	1.33711	12.2689	4.69389	2.23359e-05	0.000113486	1.42041	CCNG1	900
5360672	-1.79833	6.43522	-6.3916	6.08642e-08	4.76548e-07	7.25627	CCNG2	901
6110433	1.56577	7.06776	5.38974	2.06614e-06	1.25667e-05	3.76105	CCNJ	54619
4610142	2.67623	7.62891	11.402	2.55747e-15	6.26089e-14	24.2997	CCNJL	79616
6220674	-2.68781	6.41717	-8.18267	1.09428e-10	1.32236e-09	13.5746	CCPG1	9236
60095	-1.06452	4.69777	-6.40763	5.74813e-08	4.51868e-07	7.31315	CCPG1	9236
5860630	-5.77129	4.72748	-28.3891	7.64568e-32	1.91972e-29	62.4812	CCRL1	51554
1470128	-2.74469	4.61658	-19.1056	2.99541e-24	2.57299e-22	45.0055	CCRL1	51554
5080730	-1.04924	4.56655	-8.75631	1.4381e-11	1.97693e-10	15.6078	CCRL1	51554
460484	1.15508	8.59754	2.55605	0.0137772	0.0379183	-4.70697	CCRN4L	25819
7100288	1.42592	12.1202	10.0164	2.0711e-13	3.76036e-12	19.8716	CCT2	10576
5270717	1.08017	10.9766	5.23892	3.48404e-06	2.03926e-05	3.24561	CCT3	7203
6290014	1.21575	8.3984	7.00612	6.87965e-09	6.23969e-08	9.42984	CCT4	10575
2600630	1.11575	9.62006	2.66112	0.0105342	0.0299838	-4.46214	CCT6A	908
5420053	1.32927	11.0438	4.7906	1.61277e-05	8.3885e-05	1.73934	CCT6P1	643253
3520156	1.05041	12.7939	6.19665	1.2142e-07	9.07163e-07	6.56935	CCT8	10694
4230292	-3.6047	4.79711	-27.8376	1.45685e-31	3.4795e-29	61.838	CD109	135228
7000369	-1.10696	4.44901	-11.5492	1.49508e-15	3.80598e-14	24.836	CD14	929
6370369	-2.59802	5.10794	-10.3592	7.07557e-14	1.38388e-12	20.9558	CD14	929
6550259	-3.05739	6.50118	-8.10543	1.43237e-10	1.7083e-09	13.3047	CD151	977
6330474	-1.99437	11.7993	-7.10977	4.7646e-09	4.44772e-08	9.79676	CD151	977
1940132	-3.49067	7.06282	-7.04464	6.00148e-09	5.49752e-08	9.56622	CD151	977
10142	-1.27756	6.4045	-2.51713	0.0151934	0.0414117	-4.79577	CD164	8763
1740180	1.13956	5.54753	3.30889	0.00177262	0.00613217	-2.80076	CD164L2	388611
7210136	1.72297	6.05633	4.09329	0.000160482	0.000697925	-0.499575	CD19	930
1500725	-1.57564	4.69897	-9.57529	9.35732e-13	1.53828e-11	18.3573	CD1C	911
7330452	2.61057	7.36355	10.4817	4.7573e-14	9.57228e-13	21.3554	CD200	4345
610437	9.62104	13.8739	75.4441	4.18528e-52	4.09837e-48	106.548	CD24	100133941
5090347	6.87181	11.1236	27.0118	7.38815e-31	1.63189e-28	60.2279	CD24	100133941
6290400	1.29803	5.81704	4.18133	0.000120933	0.000537061	-0.225459	CD247	919
3890689	1.26276	5.669	3.69898	0.000552489	0.00213784	-1.69047	CD247	919
2490113	-5.37657	7.36397	-18.7268	7.99143e-24	6.43189e-22	44.0236	CD248	57124
3140646	1.59589	8.15979	6.02062	2.26231e-07	1.61467e-06	5.95117	CD2AP	23607
2490066	-1.23325	10.2155	-5.80605	4.8186e-07	3.26392e-06	5.20117	CD2BP2	10421
4640630	-3.04974	5.1095	-13.5791	3.91421e-18	1.42842e-16	30.8324	CD302	9936
5220400	1.44491	7.10677	3.70542	0.000541685	0.00210018	-1.67154	CD3EAP	10849
3370138	1.01033	6.16816	3.85444	0.000341525	0.00138386	-1.22853	CD40	958
4560193	-6.41023	4.91967	-22.2697	4.27613e-27	5.58311e-25	51.5811	CD44	960
5860152	-7.61527	6.0918	-12.8703	3.02288e-17	9.7801e-16	28.7721	CD44	960
360719	-1.00554	4.5953	-8.7859	1.29886e-11	1.80325e-10	15.7101	CD44	960
6270286	-1.60262	4.7613	-10.0358	2.01274e-13	3.66573e-12	19.9027	CD47	961
4150193	-2.505	6.84834	-9.64065	7.54367e-13	1.25487e-11	18.5742	CD47	961
20129	1.38761	6.19201	3.33986	0.00161966	0.00565629	-2.71535	CD52	1043
1430240	-2.55095	4.81762	-14.4925	3.08037e-19	1.30017e-17	33.3944	CD59	966
4760593	-3.27651	6.6843	-10.2266	1.08991e-13	2.06304e-12	20.5208	CD59	966
2480068	-1.94542	10.9648	-8.20951	9.9667e-11	1.21038e-09	13.6683	CD63	967
3120370	-5.77907	5.77709	-24.0275	1.45614e-28	2.4032e-26	54.9613	CD68	968
6220382	-3.06257	4.65742	-21.521	1.65939e-26	1.97189e-24	50.2188	CD68	968
4570438	-1.3023	8.72749	-3.50217	0.0010026	0.00366699	-2.25982	CD68	968
1240070	2.41078	7.80658	6.20101	1.19563e-07	8.94427e-07	6.58467	CD74	972
7040008	1.86222	6.69715	4.2164	0.000107977	0.00048369	-0.115527	CD74	972
770167	2.08847	6.98748	4.61087	2.94932e-05	0.000146851	1.14855	CD79B	974
5050162	1.62375	7.80316	7.63108	7.55398e-10	8.00264e-09	11.6387	CD83	9308
6620026	1.88459	6.86017	6.83211	1.2753e-08	1.10907e-07	8.81376	CD83	9308
6250487	3.29887	9.42179	13.2149	1.11002e-17	3.82735e-16	29.7818	CD9	928
1470626	-2.69873	4.72388	-16.0008	5.74291e-21	3.16528e-19	37.4061	CD97	976
6960630	-3.5197	7.38295	-11.3847	2.6992e-15	6.57498e-14	24.2453	CD97	976
4290097	-3.75429	8.52089	-8.65944	2.10011e-11	2.8184e-10	15.2311	CD99	4267
1780079	-2.91901	6.77723	-11.8984	5.52935e-16	1.4916e-14	25.8429	CD99L2	83692
5420358	-2.65232	8.49184	-9.95948	2.61955e-13	4.68371e-12	19.6383	CD99L2	83692
6100301	1.16043	10.8807	9.88137	3.19621e-13	5.61237e-12	19.4342	CDC123	8872
1050706	1.28418	10.9961	4.89545	1.13062e-05	6.06097e-05	2.0877	CDC2	983
2760603	1.31007	8.75538	3.37675	0.00145383	0.00513207	-2.61299	CDC2	983
1500010	1.39705	12.9204	8.4769	3.93435e-11	5.05154e-10	14.6008	CDC20	991
2480341	3.50491	9.92853	12.8271	3.43081e-17	1.10512e-15	28.6445	CDC25A	993
4670670	1.5973	6.54146	3.20745	0.00237502	0.00796746	-3.07691	CDC25A	993
4760338	-2.0577	9.10689	-5.97298	2.67657e-07	1.88786e-06	5.78427	CDC25B	994
4200451	1.58487	8.20939	10.5034	4.29026e-14	8.69207e-13	21.4574	CDC25C	995
3460152	1.64571	8.68196	9.34432	2.03762e-12	3.17218e-11	17.575	CDC25C	995
6110706	1.05238	7.82	3.79816	0.000406896	0.00162256	-1.39695	CDC25C	995
3930452	-1.78576	7.52523	-5.96303	2.77214e-07	1.94919e-06	5.74945	CDC2L6	23097
3170497	-1.24697	6.76728	-5.2214	3.70129e-06	2.15526e-05	3.18599	CDC42BPA	8476
5420259	-1.61061	4.66012	-10.5083	4.2434e-14	8.62092e-13	21.4687	CDC42EP1	11135
6760750	-2.79363	5.76957	-7.13589	4.34344e-09	4.08441e-08	9.88923	CDC42EP1	11135
6180253	-1.74987	7.14411	-4.61339	2.92457e-05	0.000145743	1.15679	CDC42EP2	10435
2070669	-2.45133	5.11838	-8.51087	3.50509e-11	4.53208e-10	14.7169	CDC42EP3	10602
1070047	-1.10585	9.7576	-4.24759	9.75923e-05	0.000440666	-0.01737	CDC42EP4	23580
3370730	-3.45931	7.66047	-6.97233	7.75512e-09	6.97557e-08	9.31023	CDC42EP5	148170
6770161	1.09345	8.45049	6.44092	5.1099e-08	4.05164e-07	7.43036	CDC42SE2	56990
2320170	1.04904	10.1535	5.2918	2.90181e-06	1.72076e-05	3.4259	CDC45L	8318
4900044	2.41467	9.9435	11.746	8.81934e-16	2.31488e-14	25.3724	CDC7	8317
290333	1.62255	9.93148	10.1664	1.31088e-13	2.44817e-12	20.3342	CDCA4	55038
7610494	1.11174	9.54988	5.83515	4.34977e-07	2.96069e-06	5.30263	CDCA4	55038
1400673	1.42296	11.4605	12.4893	8.49878e-17	2.57922e-15	27.7254	CDCA5	113130
2070520	3.98449	11.7806	19.8439	6.63286e-25	6.2856e-23	46.5237	CDCA7	83879
3800753	1.65808	9.19471	9.75859	5.09388e-13	8.67998e-12	18.9692	CDCA7L	55536
2060543	-1.27015	4.69563	-6.2532	9.93915e-08	7.51176e-07	6.76839	CDGAP	57514
1300113	7.03833	11.2137	31.2451	9.32563e-34	3.07819e-31	66.8428	CDH1	999
2650709	-5.80565	6.78579	-10.4992	4.4951e-14	9.07577e-13	21.4125	CDH11	1009
5820563	-4.14068	4.68161	-12.1896	2.28535e-16	6.45545e-15	26.7333	CDH13	1012
7610338	5.73576	10.0552	31.5755	5.73481e-34	2.01295e-31	67.3227	CDH3	1001
990161	-1.20739	8.3863	-9.25862	2.58402e-12	3.9723e-11	17.3324	CDIPT	10423
2750280	2.73974	7.97155	14.879	1.08284e-19	4.82481e-18	34.4478	CDK5R1	8851
3930594	1.14603	5.3753	3.36383	0.00150997	0.00530477	-2.64891	CDK5R1	8851
1260025	1.3157	9.82952	9.01024	6.12009e-12	8.92701e-11	16.4672	CDK5RAP1	51654
4260017	-1.40451	7.0934	-5.21696	3.75848e-06	2.18683e-05	3.17088	CDK5RAP2	55755
670286	-1.65379	8.01813	-3.53284	0.000914611	0.00337587	-2.17229	CDK6	1021
6660382	-2.87516	10.3354	-3.11878	0.00305519	0.00999581	-3.31371	CDKN1A	1026
5550671	-1.8266	4.54387	-9.35346	1.97579e-12	3.08103e-11	17.6059	CDKN2A	1029
6620014	-1.13409	4.75161	-4.92332	1.02841e-05	5.55363e-05	2.18071	CDKN2A	1029
7610735	-1.52742	4.88615	-6.65053	2.42914e-08	2.013e-07	8.17117	CDKN2B	1030
620487	-2.54225	4.83514	-6.61937	2.71311e-08	2.22946e-07	8.06097	CDKN2B	1030
4920593	-4.83098	4.61089	-45.6571	1.23632e-41	1.45278e-38	84.494	CDKN2C	1031
7050326	-2.28904	6.26517	-8.51647	3.43793e-11	4.45112e-10	14.7363	CDKN2D	1032
4640491	2.20168	9.06601	9.11495	4.4264e-12	6.58068e-11	16.7951	CDO1	1036
3780315	1.65707	8.36453	8.9045	9.0642e-12	1.28575e-10	16.075	CDO1	1036
5860010	4.29109	8.59444	15.9646	6.30003e-21	3.45291e-19	37.3128	CDS1	1040
2630433	2.67392	10.4128	8.83833	1.13658e-11	1.58543e-10	15.8477	CDT1	81620
1050114	1.2372	8.67742	6.72011	1.89763e-08	1.60007e-07	8.41735	CDYL	9425
5700753	1.58215	5.9084	3.56208	0.000837619	0.00311714	-2.08842	CEACAM1	634
20446	-2.3197	11.0058	-11.4966	1.90566e-15	4.76356e-14	24.5961	CEBPB	1051
5490408	-5.03672	7.12939	-16.5901	1.29856e-21	7.78528e-20	38.903	CEBPD	1052
4010131	1.86748	11.763	9.73592	5.49262e-13	9.31621e-12	18.8934	CEBPZ	10153
6200064	2.05092	9.8609	5.59725	1.00224e-06	6.4398e-06	4.47602	CECR1	51816
1340470	1.48134	11.1852	7.93235	2.62284e-10	2.99228e-09	12.6983	CECR5	27440
1190035	1.19819	7.72831	4.5431	3.69617e-05	0.0001807	0.928059	CECR5	27440
6200161	1.77373	6.53038	6.67924	2.19382e-08	1.82831e-07	8.27274	CECR6	27439
3710240	2.23274	7.03752	9.10746	4.54033e-12	6.72623e-11	16.7696	CELSR2	1952
6350437	3.56834	9.18031	14.9688	8.51406e-20	3.84205e-18	34.6901	CELSR3	1951
610056	-1.03623	10.6213	-4.86867	1.23826e-05	6.59349e-05	1.99846	CENPB	1059
7380711	1.89187	8.44452	8.42172	4.77085e-11	6.0725e-10	14.4074	CENPH	64946
460561	1.22838	8.54036	5.07672	6.08918e-06	3.4131e-05	2.69581	CENPJ	55835
6550373	1.46187	10.9097	5.44777	1.68852e-06	1.04385e-05	3.96036	CENPN	55839
2350630	1.17856	7.3097	4.15165	0.000133072	0.000586977	-0.318185	CENPQ	55166
1030026	4.87845	11.8689	20.5559	1.43654e-25	1.52903e-23	48.059	CENPV	201161
10722	4.94142	10.4258	20.2516	2.74807e-25	2.7838e-23	47.4081	CENPV	201161
830735	1.65481	8.44243	5.91555	3.27727e-07	2.27335e-06	5.58338	CENTA1	11033
60746	-1.08289	7.17238	-4.94854	9.43781e-06	5.1296e-05	2.26505	CENTB2	23527
1440630	1.11939	6.86313	4.90334	1.10073e-05	5.91476e-05	2.114	CEP110	11064
1070376	-1.11029	6.52534	-4.80178	1.553e-05	8.10203e-05	1.77635	CEP164	22897
4640242	1.71027	7.55929	7.15359	4.07956e-09	3.85107e-08	9.95185	CEP70	80321
1030368	1.64247	6.73655	6.09897	1.71531e-07	1.24853e-06	6.22603	CEP72	55722
5570142	1.29493	8.10467	7.87866	3.15896e-10	3.55559e-09	12.5117	CEP78	84131
4760091	1.66287	9.09976	7.0688	5.50887e-09	5.09393e-08	9.65176	CEP78	84131
7550048	-4.57879	5.2756	-16.6474	1.12587e-21	6.79154e-20	39.0466	CERCAM	51148
2680056	-1.51176	5.34163	-3.46746	0.00111193	0.00402329	-2.35834	CES1	1066
3520372	-1.21539	8.48825	-5.24477	3.41433e-06	2.00085e-05	3.26553	CES2	8824
1780470	1.95319	6.60474	5.76181	5.62921e-07	3.76867e-06	5.0471	CES3	23491
3370349	-4.13433	4.92591	-22.4318	3.10279e-27	4.21994e-25	51.9022	CFB	629
1240152	-4.65478	6.04003	-10.4197	5.81381e-14	1.15556e-12	21.1535	CFD	1675
6200494	1.20327	11.0403	5.36742	2.23263e-06	1.34872e-05	3.68454	CFDP1	10428
3360279	-3.02188	4.59613	-25.5396	7.42877e-30	1.44526e-27	57.9259	CFH	3075
380424	-2.72337	4.64876	-20.4091	1.63579e-25	1.72239e-23	47.9232	CFH	3075
6250484	-2.22361	5.69432	-9.12009	4.34981e-12	6.4701e-11	16.8127	CFH	3075
1170707	-1.71706	5.45423	-8.36366	5.83418e-11	7.35583e-10	14.2055	CFL2	1073
1240593	-2.34822	6.53913	-6.98821	7.33068e-09	6.62422e-08	9.36643	CFLAR	8837
1980670	6.58417	10.6715	28.8507	3.65382e-32	9.49897e-30	63.2136	CGN	57530
110100	5.24874	11.4117	20.0657	4.09959e-25	4.055e-23	47.0067	CGNL1	84952
1770593	-6.32824	5.12376	-13.1455	1.35658e-17	4.59037e-16	29.5797	CH25H	9023
2850082	1.0873	6.28052	3.42731	0.00125258	0.00448252	-2.47157	CHAC2	494143
2120097	2.38849	8.57236	8.74669	1.55605e-11	2.13309e-10	15.5322	CHAF1A	10036
4610731	1.98944	9.10384	8.63198	2.30828e-11	3.07111e-10	15.1362	CHAF1B	8208
6620626	1.27439	10.0839	8.43451	4.47066e-11	5.7102e-10	14.471	CHCHD3	54927
3850292	1.13422	10.0893	4.87054	1.23043e-05	6.553e-05	2.00468	CHCHD4	131474
450072	2.10202	9.53327	5.96411	2.76158e-07	1.94223e-06	5.75324	CHCHD6	84303
5220504	1.26937	9.22408	7.12636	4.49257e-09	4.21791e-08	9.8555	CHCHD7	79145
3850180	1.46337	6.96013	5.44183	1.72383e-06	1.06455e-05	3.93992	CHCHD7	79145
4120025	1.31526	8.50768	4.0215	0.000201771	0.000860543	-0.720991	CHCHD8	51287
2350176	1.80793	9.57917	9.7345	5.51863e-13	9.35111e-12	18.8886	CHD1	1105
1510343	-1.16834	4.93608	-5.31459	2.68157e-06	1.60057e-05	3.50375	CHD3	1107
1580487	5.63649	10.0343	16.6574	1.09837e-21	6.63925e-20	39.0715	CHD7	55636
7200270	1.66525	9.93604	11.3107	3.24485e-15	7.81985e-14	24.0571	CHEK1	1111
5260685	2.23409	9.36531	9.53944	1.05799e-12	1.72382e-11	18.234	CHEK2	11200
7380376	1.93995	8.97203	7.05129	5.86158e-09	5.37944e-08	9.58978	CHEK2	11200
6200348	4.49624	9.40272	5.55425	1.16479e-06	7.40808e-06	4.32736	CHGA	1113
6420356	1.70564	6.21458	5.1099	5.43383e-06	3.07394e-05	2.80785	CHGB	1114
1990037	-1.86904	5.69307	-6.34271	7.2382e-08	5.59276e-07	7.08381	CHI3L1	1116
3130576	-2.02954	9.24971	-9.49476	1.22884e-12	1.97806e-11	18.0835	CHIC2	26511
6330170	2.32701	8.0968	12.9641	2.29751e-17	7.58358e-16	29.0486	CHKA	1119
3460424	2.60943	9.91109	11.9114	5.31407e-16	1.43965e-14	25.8829	CHKA	1119
3290181	-1.5433	7.04817	-4.37689	6.39948e-05	0.000298741	0.39292	CHMP2A	27243
2490554	1.30166	5.82439	3.06242	0.00357865	0.0115123	-3.46193	CHMP4C	92421
4480592	-1.16564	7.66528	-4.37431	6.45381e-05	0.00030099	0.384691	CHMP6	79643
5690520	-1.08952	5.3182	-2.99708	0.00429046	0.0135295	-3.63147	CHMP6	79643
610332	-1.45871	9.74389	-7.88261	3.12204e-10	3.51672e-09	12.5237	CHN1	1123
460544	1.12711	5.55295	2.50922	0.0154967	0.0421369	-4.81368	CHODL	140578
2680332	2.30221	6.65123	3.33553	0.00164026	0.00572143	-2.72731	CHP2	63928
1740326	-2.26613	5.7652	-7.8174	3.92432e-10	4.36355e-09	12.2946	CHPF2	54480
6400010	1.16795	5.6122	3.18954	0.0024997	0.0083381	-3.12509	CHRM3	1131
4280180	1.59892	6.52928	5.12569	5.14684e-06	2.9251e-05	2.86126	CHRNA3	1136
1570224	3.10413	7.68126	10.7101	2.27957e-14	4.86325e-13	22.0962	CHRNA5	1138
270348	1.3725	7.55846	7.20953	3.34649e-09	3.19499e-08	10.1498	CHST10	9486
4050768	3.22969	8.22662	8.30985	7.03162e-11	8.73437e-10	14.0183	CHST13	166012
2630369	-1.20799	7.10609	-4.50426	4.20461e-05	0.000203256	0.80227	CHST14	113189
7320041	1.43377	7.72997	3.53125	0.000918999	0.00339055	-2.17686	CHST15	51363
3930736	-1.49944	6.89823	-5.81725	4.63247e-07	3.14364e-06	5.24021	CHST3	9469
7380767	4.37541	8.93249	19.8849	6.06581e-25	5.76684e-23	46.6134	CHST4	10164
20445	2.68284	7.31785	9.69256	6.34506e-13	1.06575e-11	18.7482	CHST6	4166
5900452	1.5697	9.70979	6.34603	7.15361e-08	5.53614e-07	7.0955	CHST7	56548
4760390	3.01006	7.36902	8.9833	6.92676e-12	9.96511e-11	16.3451	CHST9	83539
4250328	-1.35068	5.81803	-3.60393	0.000738135	0.0027754	-1.96768	CHSY3	337876
1770689	1.74851	8.08319	7.28037	2.60456e-09	2.52605e-08	10.4004	CHTF18	63922
4900440	-1.48623	10.751	-5.51767	1.32345e-06	8.33776e-06	4.2011	CIB1	10519
3420022	1.82069	8.32517	7.87035	3.25915e-10	3.66134e-09	12.4806	CIB2	10518
1470253	-1.35689	4.9276	-6.90198	9.95304e-09	8.78437e-08	9.06114	CIDECP	152302
4260156	1.06335	8.54755	5.69436	7.13284e-07	4.69374e-06	4.81263	CISD2	493856
7550112	-3.25427	9.67084	-6.34247	7.24443e-08	5.59463e-07	7.08295	CITED2	10370
5810142	2.0011	7.5619	6.17809	1.29664e-07	9.65075e-07	6.50406	CITED4	163732
4490528	-1.8862	10.6774	-11.9254	4.98886e-16	1.35451e-14	25.9454	CKAP4	10970
4150066	3.90466	10.444	13.155	1.31984e-17	4.48242e-16	29.6073	CKB	1152
2760519	-1.37765	9.39787	-3.17206	0.00262729	0.00871422	-3.17194	CKLF	51192
5080367	-1.36107	10.0173	-3.15546	0.00275415	0.00909904	-3.21628	CKLF	51192
3420661	5.27573	9.686	20.0986	3.81877e-25	3.80285e-23	47.0779	CKMT1A	548596
5570021	4.12962	8.5645	17.3056	2.2441e-22	1.51204e-20	40.6698	CKMT1B	1159
2450358	1.84183	12.4499	9.74581	5.31504e-13	9.03065e-12	18.9264	CKS1B	1163
780528	1.58223	13.0702	10.8828	1.25092e-14	2.76302e-13	22.6976	CKS2	1164
6200468	1.59912	12.4176	6.76533	1.61628e-08	1.37988e-07	8.57739	CKS2	1164
5290397	-3.78807	5.02992	-16.5054	1.60427e-21	9.55953e-20	38.6901	CLCF1	23529
5820195	2.92728	7.89998	8.78881	1.34673e-11	1.8653e-10	15.6773	CLCNKA	1187
3930523	3.00884	7.54821	8.56633	2.89441e-11	3.79594e-10	14.909	CLCNKA	1187
5960296	1.62039	5.9138	3.88541	0.000309991	0.00126745	-1.13526	CLDN1	9076
840324	5.4522	10.0482	20.8818	7.23371e-26	8.01904e-24	48.7471	CLDN10	9071
6650477	4.30147	8.74107	13.7325	2.5359e-18	9.42144e-17	31.2699	CLDN10	9071
3400431	-5.06407	8.61468	-12.8868	2.87977e-17	9.34797e-16	28.821	CLDN11	5010
940500	1.91314	9.2272	5.98708	2.5466e-07	1.80139e-06	5.83367	CLDN14	23562
1440703	1.12765	6.16195	3.38154	0.00143349	0.00506637	-2.59963	CLDN19	149461
20546	3.93319	8.24753	7.71462	5.63033e-10	6.08992e-09	11.933	CLDN3	1365
1450274	4.6802	8.87802	19.5266	1.32974e-24	1.20196e-22	45.8253	CLDN6	9074
5080373	4.94729	9.78584	19.9059	5.79511e-25	5.54537e-23	46.6592	CLDN7	1366
610154	1.75371	8.40917	2.65279	0.0107632	0.0305556	-4.48182	CLDND2	125875
1940048	-2.81385	7.16566	-3.4964	0.00102004	0.00372614	-2.27624	CLEC11A	6320
1340500	-1.68969	4.45782	-7.32906	2.19262e-09	2.14995e-08	10.5725	CLEC12A	160364
3170601	-1.70984	4.56158	-7.21633	3.26693e-09	3.12716e-08	10.1739	CLEC12A	160364
3780358	-1.0798	4.63565	-5.32617	2.57612e-06	1.54257e-05	3.54333	CLEC12A	160364
2490161	-2.45324	5.16869	-8.27502	7.93603e-11	9.79978e-10	13.8969	CLEC2B	9976
4260441	-3.7294	4.93107	-28.2412	7.52333e-32	1.90528e-29	62.4941	CLEC3B	7123
5870136	-3.77813	4.6029	-29.9157	5.2891e-33	1.49402e-30	65.1255	CLIC3	9022
3930424	1.74703	6.89862	4.04496	0.000187259	0.000804256	-0.648848	CLIC6	54102
2260066	-2.28515	8.51564	-9.03151	5.87788e-12	8.60791e-11	16.5101	CLIP1	6249
3390026	-1.28844	5.29011	-4.49646	4.31467e-05	0.000208097	0.777062	CLIP1	6249
650689	-2.45154	9.70183	-6.13385	1.51631e-07	1.1139e-06	6.34854	CLIP3	25999
3310672	-3.80009	4.69207	-24.598	4.67481e-29	8.12614e-27	56.094	CLIP4	79745
520382	-1.43268	7.05203	-3.38543	0.00141724	0.00501193	-2.58881	CLK1	1195
1740040	-1.71804	6.56459	-6.18456	1.2673e-07	9.44669e-07	6.52681	CLN5	1203
1070639	1.00572	11.8641	8.03627	1.75592e-10	2.06499e-09	13.0973	CLNS1A	1207
1110095	-1.533	9.79065	-8.71419	1.73978e-11	2.3618e-10	15.4201	CLTB	1212
4610296	-1.26269	7.10907	-5.60626	9.71114e-07	6.25349e-06	4.50723	CLUAP1	23059
2230129	-1.07678	5.94208	-4.1245	0.000145205	0.000636099	-0.402716	CLUAP1	23059
2070044	3.39982	8.73913	9.80036	4.4344e-13	7.62701e-12	19.1087	CLYBL	171425
4610273	2.61552	8.32747	7.09329	5.05097e-09	4.70011e-08	9.73845	CLYBL	171425
5550066	-1.47107	4.92598	-5.6955	7.10435e-07	4.67633e-06	4.81659	CMAH	8418
4250634	-1.00672	5.02025	-5.00852	7.6907e-06	4.24361e-05	2.46619	CMAH	8418
6380608	1.51469	10.8326	8.38162	5.48187e-11	6.93544e-10	14.268	CMAS	55907
2140379	1.4479	10.6398	7.82407	3.83344e-10	4.26733e-09	12.318	CMAS	55907
2640551	-1.96473	8.28917	-6.67987	2.18895e-08	1.82476e-07	8.27496	CMPK1	51727
6420446	-2.07034	7.5618	-5.4333	1.77577e-06	1.09342e-05	3.9106	CMPK1	51727
6020746	-1.43021	6.94779	-4.63457	2.72475e-05	0.000136247	1.22598	CMTM3	123920
3890551	-1.25316	9.75276	-4.26402	9.25219e-05	0.000419641	0.0344464	CMTM3	123920
2120634	1.27014	9.95593	6.76497	1.61837e-08	1.38126e-07	8.5761	CMTM4	146223
2140239	1.39416	11.4969	8.6122	2.45688e-11	3.25263e-10	15.0731	CMTM7	112616
2480037	5.06184	9.33046	15.4501	2.38456e-20	1.17536e-18	35.9722	CMTM8	152189
3390017	1.13623	12.4315	6.90156	9.95445e-09	8.78437e-08	9.06086	CNDP2	55748
7570494	4.02347	9.17879	8.90326	9.10253e-12	1.29056e-10	16.0707	CNFN	84518
870044	1.37453	7.30005	7.32043	2.26052e-09	2.20769e-08	10.542	CNNM3	26505
1300463	1.00407	8.23145	5.31719	2.6576e-06	1.58845e-05	3.51261	CNOT10	25904
4560139	1.30233	8.74078	6.09091	1.76491e-07	1.28114e-06	6.19772	CNOT6	57472
6200743	-1.83967	8.04317	-8.62004	2.40518e-11	3.19137e-10	15.0949	CNPY4	245812
1090255	-1.51967	5.05089	-6.96172	8.05251e-09	7.21953e-08	9.27266	CNPY4	245812
290615	-3.12796	5.22029	-11.6394	1.22456e-15	3.15562e-14	25.0417	CNRIP1	25927
830747	-1.60273	4.97694	-7.87695	3.18465e-10	3.58176e-09	12.5038	CNRIP1	25927
3940167	-3.40219	7.39483	-7.66355	6.73836e-10	7.20877e-09	11.7531	CNRIP1	25927
3390372	1.38872	5.80696	3.7369	0.00049173	0.0019253	-1.57876	CNTN1	1272
1660367	-4.1871	4.66316	-30.3053	2.97868e-33	8.92904e-31	65.6937	CNTN3	5067
4570358	-2.71342	7.6356	-8.16547	1.16185e-10	1.39884e-09	13.5146	CNTNAP1	8506
1400520	6.75823	11.0018	26.0241	4.00516e-30	8.1708e-28	58.5456	CNTNAP2	26047
610189	5.41143	9.80884	11.0847	6.92136e-15	1.58479e-13	23.2967	COBL	23242
4120424	4.05914	8.38573	12.1852	2.31567e-16	6.53481e-15	26.72	COCH	1690
4250768	1.20067	9.65249	9.92467	2.76852e-13	4.90832e-12	19.5787	COIL	8161
3460743	2.66648	6.93172	5.00969	7.65996e-06	4.22824e-05	2.47013	COL11A1	1301
3060095	-7.54922	5.10021	-18.8329	6.27874e-24	5.1379e-22	44.266	COL12A1	1303
3870228	-1.6765	6.25201	-3.69767	0.00055471	0.00214587	-1.69431	COL13A1	1305
5720692	-1.26588	6.19949	-3.05297	0.00367428	0.0117761	-3.48661	COL13A1	1305
3800010	-1.35291	5.08326	-5.98788	2.53949e-07	1.79722e-06	5.83644	COL14A1	7373
5090026	-4.55167	4.54197	-39.1546	1.80581e-38	1.20566e-35	77.4745	COL15A1	1306
5360743	-4.2602	7.17648	-18.5245	1.26949e-23	1.00522e-21	43.5584	COL16A1	1307
6960142	-5.87177	8.79231	-7.9854	2.17841e-10	2.5185e-09	12.8844	COL1A1	1277
4040671	-6.0774	8.79824	-13.9602	1.33854e-18	5.18078e-17	31.9139	COL1A2	1278
6060612	-4.97956	9.65286	-10.0633	1.8614e-13	3.41125e-12	19.9821	COL1A2	1278
2350441	1.92586	6.82457	5.94407	2.96386e-07	2.07704e-06	5.68309	COL23A1	91522
4010136	1.09309	6.05913	2.75517	0.00824152	0.024093	-4.23677	COL2A1	1280
2120021	-9.46836	4.98723	-16.8229	7.29114e-22	4.52837e-20	39.484	COL3A1	1281
270706	4.05306	9.30076	11.4654	2.0995e-15	5.21802e-14	24.4985	COL4A5	1287
5310333	1.48831	5.87074	4.02065	0.000202315	0.000862487	-0.723592	COL4A5	1287
6480433	2.8671	7.43732	6.58976	3.01371e-08	2.45859e-07	7.95626	COL4A6	1288
4920369	-5.96749	7.57851	-14.3837	4.14709e-19	1.72562e-17	33.0947	COL5A1	1289
4490292	-4.01957	8.79456	-9.23174	2.97977e-12	4.53323e-11	17.1929	COL5A2	1290
5560300	-1.66453	4.71911	-9.77145	4.88088e-13	8.33153e-12	19.0122	COL5A3	50509
7570598	-5.35127	8.05498	-12.1953	2.24653e-16	6.36415e-15	26.7505	COL6A1	1291
2750356	-6.74917	5.40717	-18.0911	3.4666e-23	2.56519e-21	42.5485	COL6A2	1292
3390458	-7.01733	6.40013	-18.0144	4.14938e-23	3.02472e-21	42.3677	COL6A2	1292
2470114	-8.06545	5.43389	-26.0996	3.51281e-30	7.2165e-28	58.6763	COL6A3	1293
6250192	-8.08373	6.20573	-19.7252	8.59455e-25	7.98994e-23	46.2636	COL6A3	1293
2490593	-3.22597	7.24027	-6.34885	7.08237e-08	5.48678e-07	7.10546	COL7A1	1294
3780706	-3.66325	4.59692	-18.214	2.60281e-23	1.96563e-21	42.8366	COL8A1	1295
3360452	-8.21017	5.09568	-15.6345	1.47473e-20	7.48242e-19	36.4563	COL8A1	1295
2510091	-8.80307	5.2304	-12.2328	2.00635e-16	5.73909e-15	26.8645	COL8A1	1295
70196	-2.18196	5.99067	-7.56405	9.56575e-10	9.90529e-09	11.4024	COL8A2	1296
3780168	-1.50298	6.77156	-7.14104	4.26495e-09	4.01575e-08	9.90745	COL8A2	1296
6940114	4.18316	8.45256	6.82394	1.31278e-08	1.13897e-07	8.78487	COL9A1	1297
3520634	1.06025	5.79232	2.91683	0.00534564	0.0164887	-3.83624	COL9A3	1299
2100767	-5.50326	6.80492	-9.51111	1.16331e-12	1.87876e-11	18.1386	COLEC12	81035
6510719	1.314	9.56236	7.79608	4.22917e-10	4.67069e-09	12.2196	COMMD10	51397
1740392	1.23565	9.75955	6.83011	1.28437e-08	1.11531e-07	8.80669	COMMD10	51397
6560020	1.32656	9.50314	4.8934	1.13853e-05	6.10116e-05	2.08086	COMMD2	51122
1230523	-3.66129	8.23832	-9.94221	2.77315e-13	4.91135e-12	19.581	COMMD3	23412
1770400	-1.75785	8.02693	-7.48086	1.28268e-09	1.30565e-08	11.1088	COMMD8	54951
2360148	-6.9327	4.76716	-47.2011	2.92167e-42	4.08714e-39	85.8642	COMP	1311
6940243	-2.8782	9.56744	-10.2933	8.76897e-14	1.68811e-12	20.7397	COMT	1312
520446	-3.51889	5.58964	-10.0537	1.921e-13	3.50517e-12	19.9504	COMT	1312
4150500	-1.09135	11.3865	-10.6316	2.74023e-14	5.77474e-13	21.9066	COPA	1314
6510037	-1.52593	8.36438	-9.02094	6.09332e-12	8.89679e-11	16.474	COPG	22820
2030386	1.43212	9.59507	3.43438	0.00122662	0.00439712	-2.45167	COPG2	26958
7320181	-1.36376	10.5733	-8.31297	6.93563e-11	8.64071e-10	14.0318	COPS7A	50813
4590661	1.23868	10.359	11.7303	8.52975e-16	2.24734e-14	25.4014	COPS7B	64708
5820292	-4.88594	4.72404	-37.8653	8.76374e-38	5.25413e-35	75.9386	COPZ2	51226
2760181	2.00417	10.1763	11.469	2.07605e-15	5.16848e-14	24.5098	COQ3	51805
6060164	-1.37811	5.38728	-5.89666	3.5028e-07	2.41951e-06	5.51736	COQ6	51004
6620315	-1.13288	7.52895	-4.88586	1.16805e-05	6.24567e-05	2.05574	COQ6	51004
5390113	1.31698	6.21091	3.54259	0.000888214	0.00328586	-2.14437	CORO1A	11151
3780451	-1.26181	6.6138	-4.02605	0.000198872	0.000849538	-0.707009	CORO1B	57175
670025	-1.5772	9.27971	-7.61313	8.04689e-10	8.49115e-09	11.5755	CORO1C	23603
1410609	4.1931	10.0362	10.3836	6.53809e-14	1.28992e-12	21.0353	CORO2A	7464
240768	2.90141	7.46903	7.65385	6.97232e-10	7.432e-09	11.719	CORO2A	7464
1660154	-1.04471	4.91109	-4.39652	5.99989e-05	0.000281789	0.455694	CORO2B	10391
1940332	-1.1927	5.06907	-5.0357	7.00795e-06	3.88952e-05	2.55759	CORO6	84940
1070678	-1.42213	7.92089	-3.56166	0.000838691	0.00312034	-2.08964	COTL1	23406
3930053	1.15258	9.88578	7.38295	1.79489e-09	1.78922e-08	10.7718	COX10	1352
630735	1.06474	12.364	4.41613	5.62519e-05	0.000265677	0.518502	COX17	10063
4900670	1.07734	13.3726	11.0098	8.15579e-15	1.85157e-13	23.127	COX5A	9377
5390138	-5.58696	5.72801	-8.62379	2.37432e-11	3.15185e-10	15.1079	COX7A1	1346
7570475	1.1449	14.19	13.5873	3.44473e-18	1.26495e-16	30.9561	COX7C	1350
520682	-2.64179	4.65485	-9.88172	3.38666e-13	5.92908e-12	19.3799	CPA4	51200
5390687	-1.31188	7.60365	-3.99222	0.000221416	0.00093523	-0.810739	CPE	1363
4830382	-1.69013	5.06633	-6.42711	5.36639e-08	4.24128e-07	7.3816	CPEB2	132864
2510152	2.86123	7.25629	7.08285	5.24135e-09	4.86828e-08	9.70149	CPM	1368
4570767	1.53483	6.01596	4.6869	2.28665e-05	0.000115859	1.39743	CPNE9	151835
1240242	1.3474	8.83392	3.97176	0.000236229	0.000992803	-0.873258	CPOX	1371
1430110	1.06624	8.90221	4.325	7.58447e-05	0.000349449	0.227624	CPSF2	53981
5720564	1.36339	11.7058	10.3272	7.36266e-14	1.4324e-12	20.9116	CPSF3	51692
5560010	1.52018	11.9286	9.68974	6.30094e-13	1.05955e-11	18.7541	CPSF4	10898
270047	1.20403	6.89699	2.86204	0.00619995	0.0187769	-3.97382	CPSF6	11052
7560647	1.38685	9.25477	4.64688	2.6148e-05	0.000131083	1.26625	CPT1C	126129
60136	6.09568	10.2792	31.0843	1.18331e-33	3.73786e-31	66.6077	CPVL	54504
3870324	5.13566	9.34984	25.5401	9.35792e-30	1.78511e-27	57.7001	CPVL	54504
730577	1.75701	8.23785	4.40874	5.76369e-05	0.000271694	0.49481	CPXM1	56265
5890139	-2.90427	7.02214	-6.82159	1.32379e-08	1.14761e-07	8.77653	CPXM2	119587
4810292	1.19897	5.98584	3.54621	0.000878598	0.00325193	-2.13399	CR2	1380
2510132	5.99914	10.4925	16.2012	3.44949e-21	1.96007e-19	37.9194	CRABP1	1381
3400296	-1.32975	10.3997	-2.89454	0.00567902	0.0173929	-3.89243	CRABP2	1382
3120437	-2.49158	5.40092	-10.0088	2.22662e-13	4.02532e-12	19.8019	CRAT	1384
7400524	2.8369	7.74933	15.7517	1.08889e-20	5.7122e-19	36.7618	CRB3	92359
4670402	2.28214	6.5181	6.64906	2.4418e-08	2.0209e-07	8.16599	CRB3	92359
3060326	-1.0917	4.68513	-6.73802	1.77535e-08	1.50266e-07	8.48346	CREB3L1	90993
20110	-1.73177	9.5409	-8.81665	1.2242e-11	1.70281e-10	15.7731	CREB3L2	64764
4920458	1.34432	6.23822	5.37484	2.17588e-06	1.3175e-05	3.70996	CREB3L4	148327
4290619	-1.94553	4.54649	-14.5275	2.49341e-19	1.06466e-17	33.6021	CREB5	9586
6200577	-1.6777	5.55806	-4.23781	0.000100738	0.000453614	-0.048172	CREB5	9586
1090497	-1.32674	8.82416	-7.02894	6.34494e-09	5.79408e-08	9.51064	CREG1	8804
6560390	-1.5684	9.70712	-8.02358	1.90621e-10	2.22747e-09	13.0182	CRELD2	79174
3930040	-3.1607	6.13712	-9.26722	2.64298e-12	4.05234e-11	17.3135	CRIM1	51232
1170047	-3.25325	5.94132	-5.92181	3.20583e-07	2.2296e-06	5.60524	CRIP1	1396
5340246	-3.41246	6.68392	-7.7258	5.41336e-10	5.8682e-09	11.9724	CRIP2	1397
1430750	1.70068	6.05868	4.50917	4.13678e-05	0.000200406	0.818139	CRISPLD1	83690
270458	1.25684	5.98433	3.96369	0.000242332	0.00101656	-0.897876	CRISPLD1	83690
4180079	-3.44978	7.44507	-11.6153	1.31931e-15	3.38788e-14	24.9666	CRISPLD2	83716
6550196	-1.61161	9.37681	-9.55732	9.96557e-13	1.63279e-11	18.2942	CRK	1398
1740041	1.07039	7.37615	4.80977	1.51162e-05	7.91143e-05	1.80283	CRLF3	51379
360296	5.77583	10.4015	22.3705	3.50197e-27	4.6976e-25	51.7811	CRMP1	1400
5900129	1.13634	9.71158	3.31496	0.00174159	0.0060349	-2.78405	CROP	51747
3830274	-1.62784	5.43393	-5.43725	1.75148e-06	1.07959e-05	3.9242	CROT	54677
5700646	-1.39402	9.41596	-6.34396	7.20623e-08	5.57099e-07	7.08821	CRTAP	10491
5900019	-2.66549	7.17739	-6.99088	7.26159e-09	6.56381e-08	9.37588	CRTC3	64784
1940253	1.01817	8.44642	5.57085	1.09913e-06	7.01179e-06	4.38473	CRY1	1407
6110079	-5.87819	5.87475	-9.05568	5.41399e-12	7.94836e-11	16.5927	CRYAB	1410
6860112	1.80222	6.25604	3.61325	0.000717578	0.00270503	-1.94069	CRYBA4	1413
7210592	2.20127	6.38585	3.54895	0.000871408	0.00322735	-2.12615	CRYGD	1421
3940458	-1.70588	5.10365	-5.23427	3.5405e-06	2.06901e-05	3.22976	CRYL1	51084
1980608	2.05162	6.64098	5.70737	6.81454e-07	4.49867e-06	4.85783	CRYM	1428
7330138	-1.20865	4.86922	-6.37761	6.39607e-08	4.98798e-07	7.20689	CSAD	51380
2810255	-1.035	6.72067	-3.57482	0.000806051	0.00300875	-2.05175	CSAD	51380
3840349	-1.71658	5.11012	-5.98485	2.56673e-07	1.81431e-06	5.82585	CSDC2	27254
7510114	1.08282	6.97613	3.39938	0.00136023	0.00483302	-2.54986	CSDE1	7812
5130674	1.40181	12.117	8.95869	7.42485e-12	1.06452e-10	16.2743	CSE1L	1434
7000634	1.48278	12.3517	8.3347	6.45053e-11	8.06029e-10	14.1048	CSE1L	1434
1980092	-1.99518	4.61683	-11.3912	2.64509e-15	6.45389e-14	24.2657	CSGALNACT2	55454
3170468	-1.35878	7.20733	-6.74064	1.76431e-08	1.49541e-07	8.48999	CSNK1A1	1452
1110736	-2.39922	6.86263	-7.67099	6.56417e-10	7.03734e-09	11.7794	CSNK1D	1453
1230187	1.11463	12.3103	5.50273	1.39426e-06	8.74263e-06	4.14958	CSNK1E	1454
6250100	1.02959	9.71268	3.44257	0.00119725	0.00429969	-2.42864	CSNK1E	1454
130255	1.04549	9.41403	6.26189	9.63798e-08	7.30671e-07	6.79898	CSNK2A1	1457
6100255	1.1887	8.32794	6.54471	3.53611e-08	2.86014e-07	7.79699	CSNK2A1P	283106
5860519	-2.41179	5.63087	-7.88923	3.05044e-10	3.44097e-09	12.547	CSPG4	1464
160397	1.29398	5.90911	4.5903	3.15882e-05	0.000156197	1.08149	CSPG5	10675
6370397	-2.4642	8.28087	-4.64854	2.60037e-05	0.000130494	1.27166	CSRP1	1465
1990152	1.16545	11.9267	7.25396	2.84585e-09	2.74376e-08	10.3113	CSRP2	1466
1070551	1.73085	10.0391	10.9042	1.20658e-14	2.6671e-13	22.7359	CSRP2BP	57325
6450543	-3.85858	9.601	-9.41932	1.58302e-12	2.49755e-11	17.8288	CST3	1471
6280079	1.53807	9.66907	6.26866	9.40961e-08	7.13726e-07	6.82283	CSTF2	1478
3420253	2.36951	9.93803	6.86175	1.148e-08	1.00348e-07	8.9187	CSTF3	1479
650598	2.1286	10.7705	6.50897	4.01418e-08	3.22904e-07	7.67068	CSTF3	1479
1010367	2.62927	8.41245	5.3045	2.77698e-06	1.65341e-05	3.46926	CSTF3	1479
1570754	1.06631	10.5769	3.78772	0.000420283	0.00167163	-1.42805	CSTF3	1479
1010494	1.24172	8.17314	4.43948	5.20855e-05	0.000247512	0.593481	CTBP2	1488
60504	-3.0411	5.38213	-10.056	1.90641e-13	3.48503e-12	19.9581	CTBS	1486
2850184	-2.2797	6.6406	-8.33012	6.55402e-11	8.17916e-10	14.0888	CTBS	1486
5080682	-2.94024	7.79194	-11.9673	4.48149e-16	1.22354e-14	26.0546	CTDSP1	58190
7150333	-1.53201	4.65735	-11.0043	8.37676e-15	1.90026e-13	23.1007	CTDSP1	58190
360682	1.09048	8.04708	5.46485	1.59101e-06	9.87725e-06	4.01913	CTDSPL2	51496
1190025	-2.06995	5.15376	-8.58234	2.73891e-11	3.60326e-10	14.9645	CTF1	1489
2640292	-2.37045	10.7052	-3.25693	0.00206036	0.00702272	-2.94289	CTGF	1490
60138	1.46275	9.02293	5.41763	1.87522e-06	1.14959e-05	3.85678	CTH	1491
1470576	1.03732	7.33934	3.59575	0.000756652	0.00283812	-1.99135	CTH	1491
6220504	1.03242	6.69127	3.03824	0.00382801	0.0122181	-3.52494	CTH	1491
4890689	-5.65083	5.64968	-13.1746	1.24718e-17	4.25532e-16	29.6644	CTHRC1	115908
4860546	-5.4332	7.58037	-12.1421	2.63742e-16	7.40722e-15	26.5889	CTHRC1	115908
4610692	1.57483	6.05938	6.45824	4.80545e-08	3.8247e-07	7.49152	CTNNA2	1496
4610075	1.35671	5.76583	5.37559	2.17023e-06	1.3148e-05	3.71253	CTNND2	1501
2000064	2.44915	10.7943	10.5653	3.63174e-14	7.46604e-13	21.6272	CTPS2	56474
6510576	2.19398	8.22775	6.86343	1.14117e-08	9.98632e-08	8.92465	CTPS2	56474
160008	1.65077	6.10459	5.4759	1.53095e-06	9.52857e-06	4.05715	CTPS2	56474
6350131	1.35496	5.74801	4.08279	0.000165965	0.000719957	-0.532085	CTRL	1506
6840246	-4.04612	7.07527	-14.1135	8.73771e-19	3.46875e-17	32.3437	CTSA	5476
240309	-5.16988	6.74048	-15.7126	1.20471e-20	6.23075e-19	36.66	CTSB	1508
60121	-3.57905	9.084	-10.9881	9.39661e-15	2.11205e-13	22.9888	CTSB	1508
2640768	-1.46501	9.10839	-5.77017	5.46623e-07	3.66792e-06	5.07621	CTSC	1075
1510433	-1.18402	5.11105	-5.16749	4.45732e-06	2.55748e-05	3.00288	CTSC	1075
1110092	-2.00805	7.82592	-10.3659	6.92416e-14	1.35607e-12	20.9775	CTSD	1509
3930020	-3.26495	6.60932	-3.95893	0.000245999	0.00103003	-0.912367	CTSF	8722
1980288	2.59466	9.0243	10.0574	1.89733e-13	3.47061e-12	19.9629	CTSH	1512
4670162	1.32968	6.08122	4.40076	5.91689e-05	0.000278291	0.46926	CTSH	1512
1430278	-6.59998	7.2614	-11.8246	6.93068e-16	1.8459e-14	25.6152	CTSK	1513
4260386	-2.40589	10.5762	-12.4246	1.12906e-16	3.36735e-15	27.4439	CTSL1	1514
4150189	-2.43259	10.2891	-10.8557	1.43156e-14	3.14782e-13	22.5647	CTSL1	1514
840717	-1.53883	6.55105	-6.34247	7.24441e-08	5.59463e-07	7.08295	CTSL1	1514
1430477	6.38028	11.3735	31.3323	8.19878e-34	2.76845e-31	66.9699	CTSL2	1515
1820300	-2.92978	5.20903	-11.3026	3.48909e-15	8.31972e-14	23.9867	CTSO	1519
4220259	-3.64734	7.79002	-7.69261	6.08352e-10	6.54875e-09	11.8555	CTSZ	1522
7400437	-1.56529	4.86544	-6.06077	1.96326e-07	1.41429e-06	6.09194	CTTN	2017
360114	2.67548	11.684	17.2211	2.62082e-22	1.74585e-20	40.5118	CTXN1	404217
4890048	-2.03756	4.59106	-15.7559	9.45215e-21	5.0122e-19	36.8988	CUBN	8029
1300228	-2.07359	8.5068	-8.15323	1.21245e-10	1.45797e-09	13.4718	CUEDC1	404093
7040341	1.23493	7.15684	7.10557	4.83601e-09	4.51151e-08	9.7819	CUGBP1	10658
2030541	-1.43709	5.30459	-5.1458	4.80296e-06	2.7424e-05	2.92934	CUL7	9820
6450066	2.1451	6.3963	7.0015	6.99311e-09	6.33672e-08	9.4135	CUX2	23316
5130192	2.77887	7.40985	3.12416	0.00300913	0.00986708	-3.29945	CUZD1	50624
630521	1.2427	5.92744	2.95341	0.00483783	0.0150632	-3.74339	CX3CL1	6376
870161	7.09012	11.4053	31.0278	1.28715e-33	3.98027e-31	66.5246	CXADR	1525
5720039	-4.60046	5.47012	-15.1566	5.16523e-20	2.41238e-18	35.1936	CXCL1	2919
4560020	-4.93067	8.75491	-21.2896	3.10295e-26	3.5888e-24	49.5957	CXCL12	6387
4610615	-4.45951	7.7298	-15.27	3.82695e-20	1.834e-18	35.4957	CXCL12	6387
3870253	-3.86409	7.09536	-12.5609	7.52608e-17	2.3127e-15	27.8527	CXCL12	6387
4670390	-2.31859	4.74634	-13.0082	2.02061e-17	6.72247e-16	29.1781	CXCL2	2920
6620487	-3.22474	7.46866	-7.04495	5.99488e-09	5.49319e-08	9.56732	CXCL6	6372
60192	-2.59573	6.93704	-5.61281	9.49118e-07	6.11855e-06	4.52989	CXCL6	6372
4860114	-4.01287	4.82824	-20.0563	4.18342e-25	4.12404e-23	46.9864	CXCR7	57007
450424	-4.7156	5.79943	-12.8994	2.77535e-17	9.02896e-16	28.8582	CXCR7	57007
2340386	1.34777	6.38114	4.1173	0.000148598	0.000649896	-0.425086	CXorf15	55787
6580626	2.17498	7.1807	7.13917	4.29336e-09	4.03991e-08	9.90081	CXorf57	55086
3180242	1.17397	9.16919	5.00789	7.70726e-06	4.25195e-05	2.46408	CXorf64	100130613
510192	1.72891	6.15634	4.66741	2.44104e-05	0.000123193	1.33351	CXXC4	80319
6760487	3.51649	8.07533	13.1769	1.23892e-17	4.23208e-16	29.6711	CXXC6	80312
2480465	-1.18171	5.1518	-4.12954	0.000142876	0.000626458	-0.387058	CYB561	1534
1990092	-1.73253	7.58662	-6.97302	7.73633e-09	6.96081e-08	9.31265	CYB561D1	284613
4490612	-1.63359	5.6433	-6.6067	2.83793e-08	2.32358e-07	8.01615	CYB561D1	284613
4830328	-1.4186	7.34705	-5.22842	3.61268e-06	2.10826e-05	3.20987	CYB561D2	11068
2140154	1.08612	11.7125	5.19076	4.11391e-06	2.37388e-05	3.08185	CYB5A	1528
5810414	1.24914	10.7663	4.88576	1.16845e-05	6.24666e-05	2.0554	CYB5A	1528
2630333	-2.2358	7.1157	-7.96734	2.32054e-10	2.67126e-09	12.821	CYB5D2	124936
1230025	-1.52115	7.97637	-7.05872	5.70931e-09	5.24788e-08	9.61607	CYB5R1	51706
2940050	1.41809	10.2802	5.6665	7.86454e-07	5.13234e-06	4.71595	CYB5R2	51700
4590441	-1.31506	12.5361	-12.5661	6.75908e-17	2.09232e-15	27.9562	CYB5R3	1727
4260010	-2.39531	8.5738	-12.3423	1.44412e-16	4.22128e-15	27.1959	CYB5R3	1727
6940152	-2.17378	6.98938	-6.77797	1.54539e-08	1.32281e-07	8.62213	CYBASC3	220002
2450465	-5.05292	7.33868	-11.5449	1.64036e-15	4.15421e-14	24.7471	CYBRD1	79901
2370300	-5.13873	6.87213	-11.1707	5.27742e-15	1.23043e-13	23.5699	CYBRD1	79901
6040670	1.06834	7.73904	2.47297	0.0169591	0.0455941	-4.89524	CYCSL1	157317
6100768	3.7062	10.4579	17.5334	1.29722e-22	9.0091e-21	41.2212	CYFIP2	26999
3520020	2.33075	7.09496	9.80874	4.31281e-13	7.43967e-12	19.1366	CYFIP2	26999
7100731	-2.06548	5.74764	-5.27212	3.10633e-06	1.8339e-05	3.35873	CYGB	114757
3460692	-1.43954	5.67921	-5.77577	5.35973e-07	3.60304e-06	5.0957	CYLD	1540
2120053	-5.32436	6.82737	-11.6368	1.23444e-15	3.17829e-14	25.0336	CYP1B1	1545
5270072	3.54371	8.27013	3.64298	0.000655583	0.00249308	-1.85428	CYP26A1	1592
6280224	-4.1967	5.13054	-17.0834	3.84908e-22	2.4797e-20	40.1269	CYP26B1	56603
7040735	-1.5127	7.001	-3.59599	0.0007561	0.0028375	-1.99065	CYP27A1	1593
5900601	1.04351	6.04449	3.31186	0.00175737	0.00608298	-2.79258	CYP27C1	339761
2000747	2.05626	6.26271	6.13149	1.52899e-07	1.12181e-06	6.34027	CYP2F1	1572
1570661	2.082	6.6381	5.53033	1.26625e-06	7.99625e-06	4.24478	CYP2J2	1573
6770474	6.20588	10.3955	22.0103	7.1742e-27	8.93036e-25	51.063	CYP2S1	29785
870168	3.1665	7.61605	9.63017	7.81226e-13	1.29735e-11	18.539	CYP2S1	29785
2650598	-3.76281	5.15397	-8.74111	1.58613e-11	2.1723e-10	15.5129	CYP4V2	285440
3290048	2.56829	7.11141	8.69261	1.8737e-11	2.53308e-10	15.3456	CYP4X1	260293
3930605	-3.6266	10.091	-5.17969	4.27391e-06	2.45993e-05	3.04427	CYR61	3491
2750603	-2.50984	6.22265	-12.4788	9.60512e-17	2.89702e-15	27.6069	CYTH3	9265
6960131	-1.56202	6.26847	-6.11956	1.59488e-07	1.16607e-06	6.29835	CYTH3	9265
4900593	2.316	8.66188	12.8664	3.05687e-17	9.87917e-16	28.7608	CYTSB	92521
1030632	3.05214	8.87948	10.5727	3.54641e-14	7.30083e-13	21.6512	CYYR1	116159
2750475	5.62747	9.89885	16.7477	8.77923e-22	5.39555e-20	39.297	D4S234E	27065
1820747	-3.0037	5.65647	-9.85836	3.65895e-13	6.35653e-12	19.3021	DAAM2	23500
3930367	-6.35098	6.39872	-20.8046	8.50385e-26	9.32155e-24	48.5849	DAB2	1601
610152	-5.98468	6.9919	-18.4793	1.40847e-23	1.10633e-21	43.454	DAB2	1601
1440021	1.25597	5.82492	5.80571	4.8244e-07	3.26559e-06	5.19998	DACH2	117154
5420687	1.56322	6.02638	4.05735	0.000180007	0.000776515	-0.610655	DACT2	168002
1990196	-2.50237	6.38596	-6.47698	4.49647e-08	3.5973e-07	7.55769	DACT3	147906
2710491	-2.38641	8.04878	-14.1696	7.47971e-19	2.98548e-17	32.5004	DAP	1611
5700220	3.39317	8.78653	11.4377	2.2882e-15	5.63456e-14	24.4118	DAPK1	1612
4290524	-2.28266	4.75039	-13.4912	5.02714e-18	1.80762e-16	30.5802	DAPK2	23604
5910097	1.3758	8.74232	5.19153	4.10304e-06	2.36808e-05	3.08446	DARS2	55157
7100086	1.01947	10.3945	7.83899	3.51063e-10	3.92583e-09	12.4031	DAZAP1	26528
630356	-2.35912	10.0891	-12.5222	8.44254e-17	2.5648e-15	27.7369	DAZAP2	9802
3870273	5.04249	11.4426	18.1791	2.82284e-23	2.12632e-21	42.755	DBNDD1	79007
7210674	3.41133	8.2357	14.1043	8.96173e-19	3.55289e-17	32.3182	DBNDD1	79007
6590292	-2.18188	7.21257	-7.3855	1.7961e-09	1.78982e-08	10.772	DBNL	28988
2140671	-1.39673	9.97271	-4.76341	1.7678e-05	9.1238e-05	1.64941	DBNL	28988
3840497	-1.12061	6.70013	-5.27141	3.114e-06	1.83768e-05	3.3563	DCAF10	79269
1660307	-2.23355	9.08562	-14.3246	4.70309e-19	1.93235e-17	32.9663	DCAF6	55827
7330246	-1.76486	5.07947	-7.39404	1.74273e-09	1.74077e-08	10.8022	DCAF6	55827
5080594	-2.5193	5.4185	-6.90313	9.91239e-09	8.75626e-08	9.06522	DCAF6	55827
5700747	-1.24925	5.88942	-5.26394	3.1955e-06	1.88087e-05	3.33083	DCBLD1	285761
5050431	1.98679	9.01111	6.80771	1.39063e-08	1.19978e-07	8.72739	DCLK1	9201
2760433	1.07335	6.8393	3.71413	0.000527398	0.0020502	-1.64592	DCLK1	9201
5900605	1.30052	7.58358	6.31866	7.88212e-08	6.0616e-07	6.99902	DCLRE1A	9937
5550719	-8.84596	4.82799	-63.7968	1.42627e-48	6.98324e-45	99.3616	DCN	1634
50368	-7.4118	4.70565	-59.193	4.98124e-47	1.82918e-43	96.1347	DCN	1634
7650296	-9.78352	4.95619	-31.6288	5.30462e-34	1.90041e-31	67.3996	DCN	1634
6960349	2.62962	11.0866	17.4242	1.56494e-22	1.07414e-20	41.0297	DCP2	167227
2480612	-1.61876	8.337	-10.7223	2.11812e-14	4.53528e-13	22.1681	DCTD	1635
4670519	-1.44459	10.026	-9.98115	2.33859e-13	4.21219e-12	19.7497	DCTD	1635
7320187	-1.92956	9.24663	-8.12527	1.3366e-10	1.60202e-09	13.3741	DCTN3	11258
4210192	1.43147	11.8335	7.96255	2.35973e-10	2.71318e-09	12.8042	DCTPP1	79077
7650435	1.33278	10.6429	6.32958	7.58297e-08	5.84378e-07	7.03751	DCTPP1	79077
7320162	1.18009	6.49623	4.7861	1.63748e-05	8.51254e-05	1.72444	DCUN1D2	55208
4120754	-1.61539	6.39434	-7.17513	3.77998e-09	3.58671e-08	10.0281	DCUN1D4	23142
3440487	1.30919	11.705	10.222	1.03894e-13	1.97164e-12	20.565	DCUN1D5	84259
2680113	1.23244	10.643	4.83845	1.3718e-05	7.24026e-05	1.898	DCUN1D5	84259
4810414	1.69603	6.37856	3.86612	0.000329287	0.00133944	-1.1934	DCX	1641
3170292	-2.52535	9.0284	-7.22333	3.18698e-09	3.05661e-08	10.1986	DDAH1	23576
2030041	-1.03628	8.5641	-4.3947	6.03594e-05	0.0002833	0.449861	DDEF2	8853
830619	-2.68214	6.2019	-5.34045	2.45167e-06	1.47166e-05	3.59218	DDIT3	1649
3190148	-1.41217	10.2248	-3.1256	0.00299696	0.00983156	-3.29564	DDIT4	54541
3710196	2.66833	9.30378	9.98858	2.37989e-13	4.28133e-12	19.7349	DDR1	780
6370050	-5.59496	5.22844	-14.3578	4.45328e-19	1.83742e-17	33.023	DDR2	4921
4890750	1.72078	7.80613	5.28382	2.9831e-06	1.76476e-05	3.39865	DDX11	1663
6060201	1.31923	11.2392	8.85385	1.04964e-11	1.47396e-10	15.9256	DDX18	8886
2750719	1.36052	11.5845	5.87318	3.80488e-07	2.61158e-06	5.43533	DDX21	9188
6100215	3.80642	8.08301	11.4587	2.14393e-15	5.31497e-14	24.4774	DDX25	29118
7160487	2.05935	6.84698	7.01939	6.56332e-09	5.97122e-08	9.47684	DDX25	29118
2600672	1.09045	8.65307	4.74052	1.90954e-05	9.79852e-05	1.57386	DDX27	55661
1300037	1.13172	8.31742	4.24561	9.82207e-05	0.00044323	-0.0236018	DDX28	55794
3890192	1.35538	9.01876	5.21869	3.73618e-06	2.17471e-05	3.17675	DDX46	9879
450309	-1.00785	6.60013	-3.76415	0.000452082	0.00178554	-1.49809	DDX49	54555
1070692	1.03119	7.04529	4.16353	0.000128078	0.000567076	-0.281108	DDX51	317781
4390661	1.13578	11.3761	3.81691	0.000383884	0.00153957	-1.34099	DDX51	317781
6510735	-1.20518	4.53417	-11.0118	8.10565e-15	1.84303e-13	23.1332	DDX60L	91351
1570255	1.69279	6.74367	6.01844	2.27977e-07	1.62556e-06	5.94353	DEF6	50619
5560398	-1.82239	8.84782	-5.62778	9.00681e-07	5.81907e-06	4.58172	DEGS1	8560
5220632	-1.41544	10.6234	-4.96007	9.07401e-06	4.94926e-05	2.30366	DEGS1	8560
1240674	-1.02223	5.8039	-3.08116	0.0033959	0.0109821	-3.41284	DENND1A	57706
6100072	1.34502	7.44602	4.67952	2.34395e-05	0.000118557	1.37322	DENND2A	27147
1500703	-1.32619	5.34467	-4.41489	5.64813e-05	0.000266675	0.514537	DENND2D	79961
2640408	-1.00974	9.6922	-6.6133	2.74394e-08	2.25353e-07	8.04864	DENND5A	23258
2070373	-1.06495	8.67795	-6.10226	1.69548e-07	1.23471e-06	6.23759	DENND5A	23258
2370441	3.9794	9.36749	14.6116	2.22768e-19	9.59569e-18	33.721	DEPDC1B	55789
7330338	3.08386	8.3873	11.5089	1.8344e-15	4.61298e-14	24.6345	DEPDC1B	55789
50224	1.02627	9.83788	3.99687	0.000218175	0.000922867	-0.796499	DFFA	1676
580403	-2.91429	7.86305	-8.08186	1.55518e-10	1.84175e-09	13.2222	DFNA5	1687
3170020	-1.26666	5.78253	-5.29972	2.8233e-06	1.67895e-05	3.45295	DGKA	1606
6940088	-1.83279	6.27516	-5.00387	7.81386e-06	4.30671e-05	2.45058	DGKA	1606
6550048	1.49398	9.23333	6.52112	3.84481e-08	3.10214e-07	7.71362	DHCR7	1717
5360678	1.53769	9.47647	6.28833	8.77631e-08	6.70886e-07	6.89213	DHCR7	1717
6770630	3.13465	7.50165	5.52887	1.27273e-06	8.03544e-06	4.23973	DHDH	27294
7380427	1.18949	6.01129	5.55751	1.15159e-06	7.33207e-06	4.33863	DHODH	1723
6980300	2.34256	9.5403	12.6073	6.5574e-17	2.03418e-15	27.9916	DHRS11	79154
3450747	2.11215	8.06348	7.358	1.97942e-09	1.95724e-08	10.6748	DHRS11	79154
5550553	2.14131	7.49205	6.83669	1.25472e-08	1.09215e-07	8.83	DHRS13	147015
7040670	-2.17185	7.97773	-5.37028	2.2106e-06	1.3365e-05	3.69434	DHRS3	9249
6250075	2.09878	8.1808	10.741	2.06488e-14	4.43097e-13	22.1958	DHTKD1	55526
2900735	1.15037	12.7286	9.61155	7.86191e-13	1.30412e-11	18.5288	DHX15	1665
4590333	1.19361	11.5853	6.27935	9.06009e-08	6.90065e-07	6.86048	DHX15	1665
2450286	1.99584	10.1185	12.4611	9.95712e-17	2.99396e-15	27.5697	DHX33	56919
20192	1.44177	7.87842	8.88359	9.68248e-12	1.36751e-10	16.0083	DHX35	60625
240646	1.23557	9.09413	5.41175	1.91394e-06	1.17089e-05	3.8366	DHX36	170506
4260142	1.48385	9.51026	4.99104	8.16399e-06	4.4812e-05	2.4075	DHX37	57647
3930689	1.40965	8.37307	7.5435	1.02842e-09	1.06081e-08	11.3299	DHX9	1660
5270181	3.56702	11.0316	7.61078	8.11381e-10	8.54948e-09	11.5672	DIAPH2	1730
2640402	1.91206	7.42719	5.13396	5.00262e-06	2.84921e-05	2.88924	DIDO1	11083
2190326	-2.75161	4.77242	-15.2986	3.54934e-20	1.71213e-18	35.5716	DIO2	1734
7150674	-1.83882	6.15456	-8.29193	7.48335e-11	9.26416e-10	13.9558	dJ341D10.1	286453
6980327	1.32912	11.8746	8.76526	1.42873e-11	1.96589e-10	15.6163	DKC1	1736
6200176	1.06835	5.7826	3.92237	0.000276035	0.00114132	-1.02347	DKFZP564J102	25854
4570064	1.34381	6.49679	5.65934	8.06443e-07	5.25296e-06	4.6911	DKFZP586I1420	222161
7050139	1.04804	6.68627	4.38525	6.22613e-05	0.000291436	0.419654	DKFZP586I1420	222161
1500056	1.10012	5.9876	4.63938	2.68125e-05	0.000134255	1.24171	DKFZp686I15217	401232
4880609	-1.7075	4.46601	-18.0577	3.2047e-23	2.37738e-21	42.6219	DKK1	22943
5570102	-6.73997	5.02801	-15.5993	1.61625e-20	8.14418e-19	36.364	DKK1	22943
2140441	-2.05428	4.72677	-9.77682	4.79465e-13	8.2034e-12	19.0301	DKK2	27123
4900050	-2.2204	4.69526	-8.78207	1.37819e-11	1.90528e-10	15.6541	DKK2	27123
4070133	-3.45597	9.5062	-13.9903	1.23086e-18	4.78293e-17	31.9984	DKK3	27122
5390451	-3.2789	9.8964	-13.3391	7.7663e-18	2.73234e-16	30.1418	DKK3	27122
5270408	-1.6817	4.68901	-10.6393	2.81381e-14	5.9213e-13	21.8831	DKK3	27122
7150215	1.33525	6.01986	4.33973	7.22797e-05	0.000334019	0.274451	DKKL1	27120
1190446	-2.85612	4.56582	-14.4385	3.56977e-19	1.49733e-17	33.2458	DLC1	10395
1170048	1.4958	5.94409	3.42091	0.00127648	0.0045625	-2.48953	DLG2	1740
1240026	2.46469	7.17061	10.9223	1.15796e-14	2.56929e-13	22.7783	DLG3	1741
5810008	-1.39763	7.7051	-4.85441	1.29959e-05	6.88886e-05	1.95103	DLGAP4	22839
240221	2.08905	11.2735	12.7492	4.28199e-17	1.36434e-15	28.4207	DLGAP5	9787
5220095	2.20125	11.193	12.5264	8.33751e-17	2.53552e-15	27.7495	DLGAP5	9787
4210382	3.7859	8.90986	12.0291	3.714e-16	1.02543e-14	26.2439	DLL3	10683
3420672	-1.47657	4.83696	-5.31509	2.677e-06	1.59842e-05	3.50543	DLX1	1745
240280	2.37167	10.0158	10.273	9.36954e-14	1.79315e-12	20.6731	DMKN	93099
990743	1.82495	9.66577	6.89044	1.03688e-08	9.11988e-08	9.02029	DMKN	93099
4810497	1.81102	9.66041	6.17732	1.3002e-07	9.67476e-07	6.50134	DMKN	93099
3930164	-1.57703	4.8953	-6.76236	1.63338e-08	1.39326e-07	8.5669	DMPK	1760
6290717	1.8284	6.14254	7.49457	1.22212e-09	1.24834e-08	11.1572	DMRTA1	63951
3850731	-1.22056	7.13011	-2.78377	0.00764167	0.0225686	-4.16712	DMWD	1762
1340619	2.20631	7.83952	13.1978	1.16621e-17	4.007e-16	29.7321	DNA2	1763
6380452	1.77822	6.74632	8.11914	1.3655e-10	1.63465e-09	13.3526	DNA2	1763
4900612	-1.01947	4.83383	-4.29408	8.38974e-05	0.000383246	0.129522	DNAH1	25981
610221	-2.14916	6.18418	-7.74759	5.01444e-10	5.46602e-09	12.049	DNAJB12	54788
5560484	-1.37286	5.90872	-5.21431	3.79303e-06	2.20474e-05	3.16186	DNAJB12	54788
520296	-1.08425	5.42622	-4.26827	9.12526e-05	0.000414076	0.0478651	DNAJB12	54788
3830653	-1.08437	9.32776	-8.82473	1.13654e-11	1.58543e-10	15.8442	DNAJB2	3300
5420528	-1.12491	5.20329	-3.25253	0.00208664	0.00709727	-2.95485	DNAJB4	11080
4250537	-1.18132	5.89428	-3.01732	0.00405694	0.0128691	-3.57922	DNAJB4	11080
2450678	-1.04794	5.50001	-3.896	0.000299875	0.00123134	-1.1033	DNAJC1	64215
990528	-1.08974	6.54172	-2.99462	0.00431964	0.0136098	-3.63779	DNAJC10	54431
5720465	1.72057	6.51246	7.18555	3.64298e-09	3.46381e-08	10.065	DNAJC12	56521
2450411	1.85943	6.25094	7.10447	4.8548e-09	4.5276e-08	9.77803	DNAJC12	56521
6420736	1.94873	6.44828	6.42476	5.41145e-08	4.27575e-07	7.37327	DNAJC12	56521
6900538	1.11166	5.59215	3.45765	0.00114484	0.00412816	-2.38609	DNAJC12	56521
2900722	-1.33304	7.6155	-6.68502	2.14927e-08	1.79373e-07	8.29319	DNAJC13	23317
7000630	-1.80248	5.21044	-6.63297	2.58533e-08	2.13041e-07	8.10905	DNAJC3	5611
6200309	1.8895	7.71092	5.39845	2.00452e-06	1.22273e-05	3.79094	DNALI1	7802
1510543	-1.07503	7.03888	-3.02401	0.00398238	0.0126572	-3.56189	DNASE1L1	1774
4570669	1.56727	6.1347	2.89143	0.00572708	0.0175182	-3.90025	DNER	92737
2320546	-1.44089	5.81456	-4.10171	0.000156215	0.000680576	-0.473487	DNM1	1759
6450307	6.56206	12.6147	24.4384	6.8106e-29	1.17003e-26	55.7201	DNMT3B	1789
6060653	6.28975	11.8459	23.2929	5.82465e-28	9.00583e-26	53.5758	DNMT3B	1789
4220452	5.28291	10.1298	9.99195	2.35359e-13	4.2366e-12	19.746	DNMT3B	1789
6200563	2.09422	6.48371	5.10434	5.53845e-06	3.1271e-05	2.78909	DNMT3B	1789
1710736	-4.55493	5.71264	-16.4334	1.92107e-21	1.13097e-19	38.5087	DOCK10	55619
7610730	-1.26191	8.1905	-4.57992	3.26999e-05	0.000161395	1.0477	DOCK11	139818
3310682	-2.02761	5.02194	-8.64197	2.23026e-11	2.97946e-10	15.1707	DOCK5	80005
2640128	-1.47879	8.78034	-7.573	9.2687e-10	9.63165e-09	11.434	DOCK7	85440
7200341	-1.32825	4.6456	-7.51889	1.12165e-09	1.14891e-08	11.2431	DOK6	220164
1260154	1.37698	9.17229	7.12159	4.56913e-09	4.28294e-08	9.83861	DOLPP1	57171
4150482	-1.09215	7.13003	-3.52621	0.000932992	0.00343508	-2.19126	DOM3Z	1797
6040112	1.33573	10.4269	5.703	6.91987e-07	4.56128e-06	4.84264	DPH2	1802
5090019	1.01433	5.44576	3.5357	0.000906785	0.0033495	-2.1641	DPH2	1802
6250397	1.11166	9.76696	5.5876	1.03664e-06	6.64339e-06	4.44263	DPH3	285381
7380465	1.00331	8.48732	4.61918	2.86854e-05	0.000142998	1.1757	DPH3	285381
4830255	-4.74775	5.35931	-18.422	1.60741e-23	1.24923e-21	43.3212	DPP4	1803
670608	-2.89978	5.70596	-9.32552	2.17093e-12	3.36723e-11	17.5112	DPP7	29952
1240047	-2.56198	5.07918	-9.26995	2.61872e-12	4.01934e-11	17.3227	DPP7	29952
2480364	-2.64131	7.52381	-6.60572	2.84777e-08	2.33019e-07	8.0127	DPP7	29952
6660743	2.72124	7.05053	4.40637	5.80875e-05	0.000273555	0.487225	DPPA2	151871
50204	8.72534	12.6905	51.4894	5.96236e-44	9.7309e-41	89.5323	DPPA4	55211
2100228	-6.09873	4.78705	-56.3087	5.48151e-46	1.15022e-42	93.9263	DPT	1805
2190544	-1.26459	6.873	-5.35179	2.35709e-06	1.41893e-05	3.63101	DPY19L4	286148
6960025	1.47441	12.2693	9.69926	6.04471e-13	1.01996e-11	18.7952	DPY30	84661
5090181	2.13052	7.70988	7.37459	1.8667e-09	1.85201e-08	10.7335	DPY30	84661
670273	-4.23749	4.68988	-32.9989	5.55445e-35	2.29821e-32	69.6219	DPYD	1806
4290431	1.93435	13.0383	11.5052	1.85516e-15	4.64217e-14	24.6231	DPYSL3	1809
50309	2.46267	9.16849	6.65954	2.35265e-08	1.95292e-07	8.20306	DPYSL4	10570
4280482	-4.28781	6.94251	-9.51344	1.15425e-12	1.86618e-11	18.1464	DRAM1	55332
3990598	-1.34166	10.689	-5.73003	6.29369e-07	4.18019e-06	4.93657	DRAP1	10589
2710400	3.89072	8.82581	17.1933	2.94506e-22	1.93984e-20	40.3963	DSC2	1824
5310377	1.20532	5.61953	3.69483	0.000559573	0.00216098	-1.70267	DSC2	1824
3890372	2.42028	9.92611	11.6423	1.21372e-15	3.13318e-14	25.0506	DSCC1	79075
4250196	1.96398	7.47061	6.23473	1.06109e-07	8.00091e-07	6.70336	DSCR1L1	10231
4180475	3.03693	7.62443	5.37723	2.15792e-06	1.30897e-05	3.71814	DSCR6	53820
7210170	-1.00879	10.3005	-4.97437	8.64204e-06	4.72348e-05	2.35158	DSE	29940
3610019	-1.97038	5.47143	-5.69423	7.13594e-07	4.69397e-06	4.81219	DSEL	92126
3850221	-1.99912	5.80944	-4.08161	0.000166591	0.000722355	-0.535732	DSEL	92126
7560433	7.33479	11.5975	36.6862	5.34078e-37	2.9603e-34	74.1736	DSG2	1829
4150672	3.89025	8.16992	15.003	7.7704e-20	3.54458e-18	34.7822	DSG2	1829
6550079	-1.43359	4.88158	-5.37622	2.16549e-06	1.31274e-05	3.71468	DST	667
6900612	-1.31349	11.4276	-6.03469	2.15263e-07	1.54088e-06	6.00051	DSTN	11034
3190634	-1.41158	11.1747	-5.13084	5.05641e-06	2.87761e-05	2.87871	DSTN	11034
4730152	-1.2409	7.56024	-6.27126	9.32337e-08	7.08034e-07	6.83199	DSTYK	25778
1170162	-1.04021	6.69837	-5.11986	5.25106e-06	2.97915e-05	2.84153	DSTYK	25778
2640500	1.05843	9.65355	4.13478	0.000140491	0.000617382	-0.370749	DTD1	92675
5570296	1.23546	8.48026	3.81098	0.000391018	0.00156604	-1.35869	DTL	51514
770504	1.39834	5.93616	4.26909	9.10074e-05	0.000413474	0.0504791	DTNB	1838
4060296	-1.5116	8.91676	-9.36366	1.89438e-12	2.96175e-11	17.6477	DTWD1	56986
6350600	1.39908	9.86957	5.3276	2.56336e-06	1.53525e-05	3.54823	DTX2	113878
1510630	1.11753	8.93907	5.67599	7.60738e-07	4.97622e-06	4.74886	DUS2L	54920
2470270	1.15416	8.0706	6.43744	5.17344e-08	4.0965e-07	7.41805	DUS4L	11062
6860377	-5.0198	8.06746	-15.2126	4.45395e-20	2.1036e-18	35.3428	DUSP1	1843
3780707	-1.88045	4.85837	-8.36859	5.73515e-11	7.23407e-10	14.2227	DUSP10	11221
4830315	-2.05133	5.18065	-6.61483	2.75714e-08	2.26248e-07	8.04493	DUSP10	11221
4150278	-2.00526	9.18322	-9.22347	3.06431e-12	4.64981e-11	17.1648	DUSP14	11072
1470465	1.89001	7.96472	8.24652	8.76264e-11	1.07527e-09	13.7975	DUSP16	80824
3870408	-2.10951	5.85385	-5.73581	6.16724e-07	4.10177e-06	4.95667	DUSP18	150290
610072	-1.49915	5.71685	-5.72039	6.51019e-07	4.3152e-06	4.90308	DUSP22	56940
1710674	1.08114	10.8273	5.0112	7.62057e-06	4.20807e-05	2.4752	DUSP23	54935
5890091	1.32658	6.04652	5.47501	1.5357e-06	9.55552e-06	4.05409	DUSP26	78986
5390161	1.36388	9.57962	3.96132	0.000244149	0.00102345	-0.905083	DUSP5	1847
5260288	2.79782	11.2508	5.22227	3.69023e-06	2.14924e-05	3.18894	DUSP6	1848
6250468	1.88463	7.83967	3.26971	0.00198575	0.00679714	-2.90806	DUSP6	1848
6280242	1.58939	10.1868	8.99671	6.61753e-12	9.56238e-11	16.391	DUT	1854
6330494	1.53816	9.6074	7.77465	4.55971e-10	4.99872e-09	12.1443	DUT	1854
2850239	-1.05815	6.97257	-3.3226	0.00170331	0.00591797	-2.76302	DUT	1854
6580369	-1.04613	9.49251	-3.39832	0.00136447	0.00484634	-2.55281	DYNLRB1	83658
7330044	-2.44439	7.17215	-6.90721	9.77011e-09	8.64247e-08	9.07965	DYNLT3	6990
3990152	-1.81093	5.40325	-7.36521	1.9296e-09	1.91248e-08	10.7003	DYRK3	8444
1110037	-1.2274	5.81306	-4.9859	8.30867e-06	4.5538e-05	2.39023	DYRK3	8444
6270382	-2.34491	8.03338	-10.5085	4.36148e-14	8.82419e-13	21.4429	DYRK4	8798
4220187	1.61289	7.00999	4.3321	7.41049e-05	0.000341755	0.250194	DYSF	8291
5340338	1.37114	8.55487	4.20129	0.000113385	0.00050522	-0.162948	E2F2	1870
3930059	1.3637	10.4477	7.65542	6.93383e-10	7.39902e-09	11.7245	E2F3	1871
6650196	3.24671	10.1964	17.2725	2.43086e-22	1.63413e-20	40.5894	E2F5	1875
7510707	1.18409	9.26667	6.36545	6.67781e-08	5.19457e-07	7.16399	E2F6	1876
6770600	1.55452	6.84476	5.9497	2.9056e-07	2.03815e-06	5.70279	EAF2	55840
1170156	2.02071	9.56845	12.7515	4.18869e-17	1.33751e-15	28.4421	EARS2	124454
1110592	-4.0967	4.5976	-40.7482	2.73817e-39	2.06255e-36	79.3025	EBF1	1879
7160435	-1.00458	4.99705	-2.51008	0.0154633	0.0420655	-4.81172	EBF3	253738
4250156	1.87315	10.1466	6.7973	1.44291e-08	1.23979e-07	8.69057	EBP	10682
270050	-1.57261	4.83213	-8.91004	8.89406e-12	1.26284e-10	16.094	ECE1	1889
4230368	1.11903	7.60361	2.91065	0.00543621	0.01674	-3.85185	ECE2	9718
7650128	-2.1651	4.6026	-16.3515	2.0565e-21	1.20828e-19	38.4346	ECGF1	1890
2350504	-4.34093	7.04151	-12.6901	5.13405e-17	1.61308e-15	28.2382	ECGF1	1890
5220612	2.65067	9.51311	3.7239	0.000511804	0.00199618	-1.61714	ECHDC3	79746
3440386	-4.55015	4.90961	-21.7361	1.24664e-26	1.51333e-24	50.5095	ECM1	1893
3450521	-6.59781	5.03099	-20.0959	3.84107e-25	3.81213e-23	47.0721	ECM1	1893
6840192	-4.18818	4.56168	-42.2051	5.18306e-40	4.75821e-37	80.9095	ECM2	1842
5420689	-2.33887	4.53512	-20.8295	6.69836e-26	7.5106e-24	48.8188	ECM2	1842
6840215	1.1194	10.2023	3.92598	0.000272921	0.00113004	-1.01253	ECT2	1894
3710273	1.66943	7.34199	7.89287	3.0118e-10	3.40298e-09	12.5597	EDARADD	128178
2030292	-1.55352	7.25166	-6.39577	5.99718e-08	4.70181e-07	7.27098	EDEM1	9695
5670398	-1.31083	6.58382	-6.41493	5.60323e-08	4.41658e-07	7.33861	EDEM3	80267
160754	-1.26061	6.03474	-4.91788	1.0476e-05	5.65099e-05	2.16257	EDG1	1901
1170605	3.00782	9.55206	18.4313	1.54986e-23	1.20769e-21	43.3573	EDG4	9170
2140193	1.57901	5.75912	4.216	0.000108116	0.00048409	-0.116775	EDG7	23566
7040386	-2.28204	5.24308	-4.70067	2.18332e-05	0.000111199	1.44268	EDN1	1906
2970164	4.79893	9.54488	6.96396	7.98889e-09	7.17267e-08	9.28058	EDNRB	1910
3840465	1.64391	5.87628	2.668	0.0103486	0.0295155	-4.44586	EDNRB	1910
5420195	-1.42215	4.94587	-7.15093	4.11819e-09	3.88255e-08	9.94244	EEA1	8411
6370356	4.23237	9.11361	10.1779	1.27801e-13	2.38983e-12	20.3606	EEF1A2	1917
50301	2.08227	11.8476	14.6637	1.76238e-19	7.71585e-18	33.9529	EEF1E1	9521
10592	4.05994	8.84476	12.7349	4.49899e-17	1.42421e-15	28.3713	EFCAB4A	283229
7040201	1.73715	6.09701	2.68833	0.00981705	0.0281839	-4.39753	EFCBP1	64168
6250563	-4.43546	5.44444	-11.253	4.07539e-15	9.64729e-14	23.8303	EFEMP1	2202
6900408	-4.20711	8.99093	-10.6219	3.02658e-14	6.3058e-13	21.8108	EFEMP1	2202
1260040	-4.03537	7.51258	-10.6011	3.23563e-14	6.70333e-13	21.7435	EFEMP1	2202
6100180	-5.31365	7.11088	-14.5436	2.67954e-19	1.14083e-17	33.5349	EFEMP2	30008
3830563	2.15115	6.61627	5.63908	8.6574e-07	5.60565e-06	4.62088	EFHC2	80258
1980484	3.54747	8.56373	8.63845	2.25748e-11	3.01035e-10	15.1585	EFHD1	80303
3710397	3.24535	7.61787	11.3073	3.43778e-15	8.22577e-14	24.0017	EFNA1	1942
620161	1.45727	7.97621	6.4058	5.78775e-08	4.54495e-07	7.30636	EFNA4	1945
1780278	1.22479	7.82978	3.71673	0.000523208	0.0020358	-1.63827	EFNA4	1945
4730019	-1.33656	5.39991	-3.65396	0.000634031	0.00241719	-1.8223	EFNB1	1947
3120021	-2.19449	4.94808	-13.02	1.95268e-17	6.50385e-16	29.2125	EGFL6	25975
6330079	-2.54403	5.32885	-8.35195	6.07589e-11	7.63436e-10	14.1648	EGFL6	25975
3180400	1.1708	5.62563	3.30195	0.00180871	0.00624745	-2.81982	EGFL7	51162
6330307	-2.02027	4.99801	-11.4167	2.44329e-15	5.99135e-14	24.3457	EGFR	1956
1050671	-2.85357	5.86816	-9.94328	2.76332e-13	4.90206e-12	19.5845	EGFR	1956
6130484	1.39047	5.88014	3.16094	0.00271162	0.00897366	-3.20165	EGLN3	112399
870338	-2.71441	9.2775	-2.90298	0.00555055	0.0170421	-3.87118	EGR1	1958
7650309	-1.66136	10.0233	-6.58897	3.02214e-08	2.46478e-07	7.95348	EHBP1	23301
6400224	-2.58719	6.59146	-7.14798	4.16137e-09	3.92073e-08	9.93202	EHBP1L1	254102
5080523	-4.19853	5.44845	-14.8899	1.05152e-19	4.6946e-18	34.4774	EHD2	30846
7510008	-1.33198	5.66586	-6.28616	8.84412e-08	6.75718e-07	6.88447	EHD3	30845
3870561	1.11769	7.36024	5.80579	4.823e-07	3.26539e-06	5.20027	EHMT2	10919
3190672	-1.02828	4.8752	-4.35705	6.82942e-05	0.000317048	0.329635	EID3	493861
6370736	1.3158	7.61662	3.13201	0.0029432	0.00967186	-3.27865	EIF1AX	1964
6060414	1.02291	11.8526	6.62689	2.61791e-08	2.15605e-07	8.09563	EIF1B	10289
4120154	-1.17789	6.0554	-2.83141	0.00673119	0.0201808	-4.04993	EIF2AK1	27102
290468	1.28091	10.0892	5.07652	6.09329e-06	3.41412e-05	2.69514	EIF2C2	27161
3400577	1.41499	8.40624	7.94549	2.50491e-10	2.86665e-09	12.7444	EIF2S2	8894
1980564	1.13247	12.2669	9.21103	3.03689e-12	4.61297e-11	17.1701	EIF3M	10480
940398	1.14484	10.9431	3.10023	0.00321892	0.0104743	-3.36268	EIF3M	10480
6380768	1.4401	6.85212	4.13219	0.000141664	0.000621793	-0.378804	EIF4E	1977
1300224	1.23098	6.56498	2.63591	0.0112411	0.0317346	-4.52155	EIF4E	1977
1260241	1.87699	9.70172	14.1128	7.83314e-19	3.11386e-17	32.4487	EIF4EBP2	1979
2190356	-1.05899	5.85448	-3.92031	0.00027783	0.0011481	-1.02972	EIF5A2	56648
430086	-1.12642	4.94906	-4.24143	9.95633e-05	0.000448862	-0.0367841	ELAC1	55520
7650497	-1.45713	4.56656	-15.6686	1.18595e-20	6.14458e-19	36.6703	ELANE	1991
1440215	2.04851	6.76878	6.64945	2.43844e-08	2.01956e-07	8.16736	ELAVL1	1994
6270707	1.21544	5.74768	2.70912	0.00929956	0.0268653	-4.34784	ELAVL2	1993
4010020	-1.79446	8.20266	-8.45797	4.20846e-11	5.38936e-10	14.5333	ELF1	1997
1410168	-3.73088	5.60667	-9.56739	9.63549e-13	1.58047e-11	18.328	ELF4	2000
3420014	-1.33681	4.77538	-6.00027	2.43085e-07	1.72615e-06	5.87984	ELK3	2004
610270	-2.93761	7.23534	-8.65908	2.10271e-11	2.8206e-10	15.2298	ELL2	22936
2000102	1.43986	6.87052	4.96385	8.95779e-06	4.88859e-05	2.31632	ELL3	80237
2750154	2.07221	6.61027	7.07658	5.35913e-09	4.96641e-08	9.67929	ELMO1	9844
2480373	-1.02803	6.87555	-5.299	2.8304e-06	1.68249e-05	3.45047	ELMOD2	255520
6130577	-5.11827	5.30486	-22.6632	1.969e-27	2.76762e-25	52.3574	ELN	2006
1300156	-1.882	4.75032	-12.8496	3.02059e-17	9.7801e-16	28.7697	ELN	2006
3370722	-2.04714	6.66332	-8.40348	5.08208e-11	6.43796e-10	14.344	ELOVL1	64834
5670040	2.81482	11.1796	18.4253	1.4871e-23	1.16188e-21	43.397	ELOVL6	79071
7380181	2.60576	9.4849	13.5673	4.04801e-18	1.47359e-16	30.7985	ELOVL6	79071
6040070	-2.33656	5.01099	-7.06486	5.58647e-09	5.15432e-08	9.63779	ELTD1	64123
5560327	3.48659	7.79961	12.6783	5.31582e-17	1.66841e-15	28.2031	EMID2	136227
6760719	-4.48999	4.72101	-25.9075	4.9075e-30	9.67569e-28	58.3433	EMILIN1	11117
1190142	-2.41639	7.69239	-8.67374	1.99929e-11	2.69295e-10	15.2805	EMILIN2	84034
6250612	-1.13951	7.08922	-3.60592	0.000733702	0.00275909	-1.96192	EML1	2009
1170093	-1.1996	8.2937	-3.52403	0.000939103	0.00345541	-2.19748	EML1	2009
3400397	-1.36942	8.77193	-5.64263	8.55034e-07	5.54122e-06	4.63319	EML3	256364
110139	1.25234	10.9294	6.2395	1.04334e-07	7.87317e-07	6.72013	EML4	27436
3940435	-8.06014	5.17634	-17.4014	1.78092e-22	1.20827e-20	40.9024	EMP1	2012
3800452	-4.54874	8.8863	-7.2767	2.63862e-09	2.55656e-08	10.3874	EMP3	2014
2140136	1.53827	5.91858	5.99663	2.46221e-07	1.74716e-06	5.86712	EMR2	30817
4120446	1.74064	6.28741	3.15197	0.00278155	0.00918027	-3.22558	EMX1	2016
3460390	1.61184	6.3638	3.11413	0.00309546	0.0101174	-3.32599	EMX1	2016
7000326	-4.57464	4.7296	-31.0331	1.07707e-33	3.51569e-31	66.6996	EMX2	2018
2070307	-6.29722	5.44646	-22.5738	2.346e-27	3.26628e-25	52.1821	EMX2	2018
4810753	-3.62597	6.7945	-15.571	1.73977e-20	8.70685e-19	36.2898	EMX2OS	196047
5820025	-1.31576	4.64672	-9.77703	4.5223e-13	7.77364e-12	19.085	EN1	2019
3170132	1.08075	8.19391	4.02075	0.000202253	0.000862349	-0.723297	ENAH	55740
4610753	-4.97422	5.16467	-19.3245	2.08067e-24	1.81916e-22	45.3757	ENG	2022
4230577	1.82343	7.42321	5.63652	8.7353e-07	5.65111e-06	4.61201	ENHO	375704
1500673	1.47109	6.83347	4.04762	0.000185679	0.000798286	-0.640654	ENHO	375704
50402	2.06489	9.24131	5.19929	3.99476e-06	2.31149e-05	3.11081	ENO2	2026
1240300	1.22238	8.12067	4.04878	0.000184995	0.000795577	-0.637084	ENO3	2027
5890102	1.60228	11.3982	16.8012	6.66886e-22	4.17721e-20	39.5682	ENOPH1	58478
7650685	-1.1705	4.5372	-10.5144	4.00337e-14	8.1899e-13	21.5249	ENOX1	55068
840678	-6.6173	5.95692	-16.2301	3.20565e-21	1.83572e-19	37.9932	ENPP2	5168
2490152	-6.91468	5.86212	-16.2045	3.42048e-21	1.94735e-19	37.9279	ENPP2	5168
540465	1.53154	7.23794	6.20032	1.19856e-07	8.96156e-07	6.58225	ENPP5	59084
2000440	1.19071	9.98379	6.56654	3.27258e-08	2.65723e-07	7.87415	ENSA	2029
7610131	-6.01679	5.27352	-16.1855	3.5894e-21	2.03563e-19	37.8793	EPAS1	2034
1580386	1.04278	5.80228	4.60037	3.05452e-05	0.000151524	1.1143	EPB41	2035
1510538	-1.70586	7.96881	-4.31397	7.86272e-05	0.000361306	0.192589	EPB41L3	23136
1770278	1.69326	5.98136	6.61942	2.71266e-08	2.22946e-07	8.06114	EPB41L4B	54566
1690553	7.27824	11.9059	31.4303	7.09641e-34	2.42408e-31	67.1124	EPCAM	4072
6400044	-1.44328	8.75975	-3.90344	0.00029296	0.00120502	-1.08082	EPDR1	54749
6370553	6.08271	10.6412	24.854	3.19255e-29	5.71875e-27	56.4763	EPHA1	2041
6290735	-1.31179	4.61274	-9.5344	1.02228e-12	1.67236e-11	18.265	EPHB3	2049
1260730	1.15724	9.0404	7.18581	3.62346e-09	3.4471e-08	10.0699	EPHB4	2050
6900563	-1.12993	7.56357	-2.90884	0.00546299	0.0168066	-3.85641	EPHX1	2052
6960397	2.1088	7.7169	6.4361	5.19814e-08	4.11495e-07	7.41331	EPHX2	2053
6770403	-1.00455	7.34569	-3.56076	0.000840963	0.00312694	-2.09222	EPM2AIP1	9852
6650241	-3.14737	5.09254	-11.9735	4.39787e-16	1.20295e-14	26.0736	EPS8	2059
2030091	1.95504	6.52998	5.26903	3.1397e-06	1.85099e-05	3.3482	EPS8L1	54869
5700725	-4.12379	5.31186	-15.8574	8.292e-21	4.42898e-19	37.0361	EPSTI1	94240
2260731	-1.93433	5.04681	-7.21303	3.30538e-09	3.15882e-08	10.1622	ERAP2	64167
4050156	1.98362	11.1774	7.55859	9.75144e-10	1.00869e-08	11.3831	ERBB2	2064
4560288	4.97887	9.33129	19.0231	4.08487e-24	3.45825e-22	44.698	ERBB3	2065
3120608	1.75589	6.40898	6.76647	1.60975e-08	1.37509e-07	8.58143	ERBB3	2065
5560746	-1.45422	6.05319	-4.10035	0.000156896	0.000683139	-0.477701	ERC1	23085
7150050	1.52402	5.80851	6.7402	1.76705e-08	1.49662e-07	8.48845	ERC2	26059
1450356	-1.39652	9.2843	-5.84671	4.17639e-07	2.85259e-06	5.34295	ERCC1	2067
3840056	-1.21763	9.635	-5.67829	7.54623e-07	4.94172e-06	4.75685	ERCC1	2067
3610474	-1.40381	7.02553	-4.15286	0.000132555	0.000584874	-0.31441	ERCC1	2067
5820343	-1.25255	8.50977	-6.08966	1.7727e-07	1.28648e-06	6.19334	ERCC5	2073
5050181	1.92405	7.62453	8.37539	5.60151e-11	7.07765e-10	14.2464	ERCC6L	54821
3370424	1.55778	7.46218	4.80393	1.54177e-05	8.05199e-05	1.78347	ERCC6L	54821
6400209	1.52223	7.2176	6.8699	1.11526e-08	9.77041e-08	8.94757	ERCC8	1161
1570242	1.284	7.45612	6.46674	4.66279e-08	3.72326e-07	7.52152	ERCC8	1161
160669	-1.18527	9.463	-4.11781	0.000148359	0.000648948	-0.423527	ERGIC3	51614
1510131	1.15698	12.2883	9.4063	1.56793e-12	2.47641e-11	17.8346	ERH	2079
6770279	-2.04264	5.81574	-5.16238	4.53659e-06	2.60092e-05	2.98552	ERMAP	114625
7380601	1.57026	8.45494	10.5669	3.47448e-14	7.16783e-13	21.6694	ERMP1	79956
2340750	1.51739	7.57654	4.7927	1.60142e-05	8.33243e-05	1.74626	ESCO1	114799
3420605	-1.22881	5.02773	-5.60721	9.67896e-07	6.2355e-06	4.51051	ESM1	11082
540224	1.02541	7.49455	4.42464	5.46971e-05	0.000258833	0.545808	ESPL1	9700
3440630	1.5168	6.07551	4.02296	0.000200839	0.000856816	-0.716517	ESPN	83715
70465	1.94769	6.85532	3.64363	0.0006543	0.00248885	-1.85241	ESPNL	339768
6220242	-1.13107	10.0664	-3.0984	0.00323557	0.0105203	-3.36751	ETFB	2109
580609	-1.47075	7.44631	-6.67125	2.25692e-08	1.87823e-07	8.24447	ETFDH	2110
7570008	-1.21332	4.94076	-5.57583	1.08018e-06	6.89534e-06	4.40194	ETHE1	23474
2600224	1.25138	6.53594	2.87957	0.00591365	0.0180175	-3.92999	ETNK1	55500
4560497	1.60712	6.08793	6.00891	2.35779e-07	1.67671e-06	5.91013	ETNK2	55224
6370435	-1.40226	8.24897	-3.05936	0.00360933	0.011597	-3.46992	ETS1	2113
70209	4.43312	8.92273	15.6058	1.58905e-20	8.02087e-19	36.3811	ETV4	2118
990577	4.14668	8.65793	15.1788	4.87038e-20	2.2871e-18	35.2528	ETV4	2118
4890397	1.12059	9.15207	6.5669	3.26831e-08	2.6545e-07	7.87545	EWSR1	2130
1770646	1.73082	9.38033	10.5133	4.28035e-14	8.68397e-13	21.4616	EXO1	9156
2640110	1.4701	8.74342	7.03994	6.10221e-09	5.58457e-08	9.54959	EXOC2	55770
7330196	1.15929	6.87948	5.27773	3.0466e-06	1.79972e-05	3.37788	EXOC6	54536
6400600	1.08914	6.16794	5.3123	2.70296e-06	1.61195e-05	3.49591	EXOG	9941
1440451	1.47988	8.87324	5.24775	3.37939e-06	1.98236e-05	3.27567	EXOSC2	23404
1450131	1.24927	11.5002	8.10449	1.41571e-10	1.68994e-09	13.3152	EXOSC3	51010
2810241	1.72945	9.42239	5.52281	1.29992e-06	8.19478e-06	4.21883	EXOSC5	56915
6450687	1.45033	11.2385	5.45808	1.62898e-06	1.0098e-05	3.99583	EXOSC7	23016
5550356	1.07856	10.4216	3.45294	0.00116098	0.00418018	-2.3994	EXOSC8	11340
3520070	1.05727	10.4093	6.10357	1.68764e-07	1.22991e-06	6.24219	EXOSC9	5393
4220431	-2.92336	8.39315	-14.7051	1.72952e-19	7.58329e-18	33.976	EXT1	2131
6760070	-1.7368	7.99645	-7.36174	1.95339e-09	1.93279e-08	10.6881	EXT2	2132
6620682	-1.53589	8.57901	-6.97887	7.57733e-09	6.82401e-08	9.33339	EXT2	2132
2630215	1.36352	9.56626	8.76849	1.42231e-11	1.95889e-10	15.6213	EXTL2	2135
1770746	1.30535	8.64916	6.88114	1.07166e-08	9.40892e-08	8.98736	EXTL2	2135
10184	1.15396	8.78928	5.8357	4.34145e-07	2.95639e-06	5.30453	EXTL3	2137
290541	1.07675	7.04425	4.46423	4.80009e-05	0.000229288	0.673088	EYA3	2140
4180524	1.30587	8.06778	5.80351	4.86179e-07	3.28806e-06	5.19233	EZH2	2146
2100612	1.61533	12.9089	8.4965	3.68354e-11	4.75236e-10	14.667	EZR	7430
5340358	-2.35017	4.79205	-9.9593	2.6211e-13	4.68371e-12	19.6377	F10	2159
3850561	5.52154	10.1713	15.5696	1.74573e-20	8.72183e-19	36.2863	F11R	50848
50307	2.5059	6.94815	5.40646	1.94947e-06	1.19088e-05	3.81844	F11R	50848
3610735	2.56089	7.99137	6.03225	2.1713e-07	1.55273e-06	5.99193	F12	2161
4570398	2.61735	8.08515	8.24545	8.79515e-11	1.07836e-09	13.7938	F2R	2149
1050068	4.52838	8.66143	10.814	1.63533e-14	3.56652e-13	22.4307	F2RL1	2150
5810047	3.82944	8.24819	9.96849	2.54282e-13	4.5549e-12	19.6682	F2RL1	2150
10079	-3.96623	5.73467	-10.4596	5.10997e-14	1.02398e-12	21.2834	F3	2152
5550193	-1.13082	4.7184	-7.08002	5.26529e-09	4.88716e-08	9.69641	F8	2157
130167	1.85849	6.25476	5.61469	9.42908e-07	6.07985e-06	4.53639	FAAH2	158584
2510131	1.29647	5.6101	5.07349	6.15695e-06	3.44519e-05	2.68492	FABP3	2170
6770259	2.20504	6.69394	3.46543	0.00111867	0.0040447	-2.36409	FABP6	2172
3130743	2.14011	6.5451	3.41135	0.00131304	0.00468235	-2.51634	FABP6	2172
7040678	3.6437	8.24493	5.66647	7.86526e-07	5.13234e-06	4.71586	FABP7	2173
380224	1.23044	7.42325	4.00303	0.000213953	0.000906837	-0.777626	FADS2	9415
1230132	-1.21212	5.41152	-5.29459	2.87395e-06	1.70527e-05	3.43541	FADS3	3995
5700309	1.13581	9.83937	6.96273	8.00345e-09	7.18354e-08	9.27851	FAHD2B	151313
5270520	-1.89202	4.52056	-21.6461	1.23147e-26	1.50111e-24	50.5165	FAIM3	9214
520278	-1.09056	6.31931	-5.0292	7.16573e-06	3.97334e-05	2.5357	FAM100B	283991
580767	-2.60595	6.63854	-5.9552	2.84974e-07	2.00136e-06	5.72205	FAM101B	359845
5130661	1.54755	6.55526	9.43782	1.48171e-12	2.34906e-11	17.895	FAM105A	54491
7510129	1.80409	6.45955	6.07146	1.89047e-07	1.36486e-06	6.12946	FAM108B1	51104
2340056	1.58584	7.56953	5.66022	8.03938e-07	5.23781e-06	4.69418	FAM108B1	51104
6180470	2.20782	8.39846	5.38335	2.1125e-06	1.28327e-05	3.73914	FAM108B1	51104
6020632	-2.85609	5.47825	-9.53618	1.06963e-12	1.73989e-11	18.223	FAM109B	150368
3800369	-2.70308	5.56397	-9.70501	6.08759e-13	1.02522e-11	18.7899	FAM110B	90362
3060458	-1.0659	7.56791	-5.28896	2.93049e-06	1.73566e-05	3.4162	FAM111A	63901
290296	-1.13891	7.44472	-2.61201	0.0119514	0.0334888	-4.5775	FAM113A	64773
4200541	1.04354	7.95219	3.01445	0.00408924	0.0129576	-3.58663	FAM113B	91523
5700066	-3.43217	5.25113	-11.1933	4.91608e-15	1.14984e-13	23.6413	FAM114A1	92689
1450768	-1.0785	5.07842	-5.8339	4.36905e-07	2.97174e-06	5.29824	FAM114A2	10827
6520241	-1.63988	6.14365	-6.36331	6.72852e-08	5.2256e-07	7.15646	FAM116B	414918
1400259	1.76612	6.2964	8.38712	5.37847e-11	6.80756e-10	14.2872	FAM117A	81558
3120292	3.63327	10.5754	25.5336	7.89836e-30	1.52651e-27	57.8658	FAM117B	150864
3140632	2.68137	8.66058	15.623	1.51946e-20	7.69605e-19	36.4262	FAM117B	150864
5360731	1.96155	7.72842	7.56472	9.54307e-10	9.88529e-09	11.4048	FAM119A	151194
1940019	2.48301	7.39974	4.44746	5.07332e-05	0.000241515	0.619119	FAM119A	151194
3520440	1.91845	8.06806	3.0511	0.00369344	0.011831	-3.49147	FAM119A	151194
870056	-1.18022	8.19897	-4.4373	5.24625e-05	0.000249182	0.586454	FAM119B	25895
430519	-1.15762	10.7711	-7.47941	1.27424e-09	1.29841e-08	11.1144	FAM120A	23196
6350154	-1.63893	5.45456	-5.1073	5.48244e-06	3.09846e-05	2.79909	FAM122A	116224
7380411	1.34654	5.85146	5.05647	6.52677e-06	3.64086e-05	2.62754	FAM124A	220108
290189	2.9345	7.10295	7.95041	2.4621e-10	2.82205e-09	12.7617	FAM124B	79843
6040376	-1.58508	10.1722	-8.33301	6.48863e-11	8.10444e-10	14.0989	FAM127A	8933
6450192	-1.81325	4.86329	-7.53032	1.07734e-09	1.10816e-08	11.2834	FAM127C	441518
1470368	-1.56293	7.22948	-6.70967	1.96926e-08	1.65572e-07	8.38041	FAM127C	441518
4230735	-2.65125	7.53881	-7.06434	5.59665e-09	5.16048e-08	9.63597	FAM129A	116496
4070711	-2.45112	7.6791	-10.7665	1.90342e-14	4.10249e-13	22.2778	FAM129B	64855
3180053	-1.70021	11.1592	-8.31216	6.97553e-11	8.68306e-10	14.0263	FAM129B	64855
3940564	1.21977	8.70399	4.41756	5.59874e-05	0.000264641	0.523093	FAM131A	131408
620100	1.2049	9.38295	6.09749	1.72429e-07	1.25475e-06	6.22085	FAM133B	257415
6560131	1.28312	7.07814	4.89895	1.11725e-05	5.99808e-05	2.09938	FAM135A	57579
3890671	1.6264	10.8511	6.86727	1.12574e-08	9.85716e-08	8.93824	FAM136A	84908
5360309	1.32253	6.99357	6.38732	6.17967e-08	4.83076e-07	7.24114	FAM136B	387071
3520324	-1.70815	8.30232	-8.72052	1.70233e-11	2.31632e-10	15.4419	FAM13B	51306
50463	1.76058	7.09267	6.28259	8.95651e-08	6.83054e-07	6.87191	FAM149A	25854
3130035	-2.06935	7.37048	-10.211	1.14701e-13	2.15583e-12	20.4695	FAM149B1	317662
3930064	1.5099	5.95007	3.20666	0.00238039	0.00798454	-3.07904	FAM150A	389658
2570575	2.79062	7.19233	6.804	1.40902e-08	1.21458e-07	8.71429	FAM150B	285016
6290379	-1.28187	7.8152	-5.87072	3.83796e-07	2.63245e-06	5.42674	FAM156A	29057
240326	-1.53755	8.5407	-5.88065	3.70604e-07	2.5503e-06	5.46143	FAM156B	727866
1340739	-1.17566	9.30888	-6.68114	2.17908e-08	1.81757e-07	8.27946	FAM160B1	57700
2190564	-2.14567	5.66861	-6.41713	5.55981e-08	4.38354e-07	7.34635	FAM160B2	64760
2710601	-1.67528	6.18893	-5.69887	7.02086e-07	4.62344e-06	4.82829	FAM160B2	64760
7610014	1.07952	6.35188	4.30906	7.98983e-05	0.000366574	0.176997	FAM161A	84140
5310736	1.93502	8.7173	5.26147	3.22283e-06	1.89582e-05	3.32243	FAM162A	26355
2320615	-2.11754	5.46179	-5.98856	2.53334e-07	1.79373e-06	5.83885	FAM167A	83648
2060220	-1.19999	7.1611	-6.44263	5.07904e-08	4.03044e-07	7.43639	FAM174A	345757
3800465	1.58831	8.51862	5.48205	1.49847e-06	9.34221e-06	4.07834	FAM174B	400451
4070333	-4.36854	5.08429	-16.7956	7.79905e-22	4.8336e-20	39.4162	FAM176A	84141
3990341	-4.55198	5.07871	-14.6076	2.25226e-19	9.68036e-18	33.7099	FAM176A	84141
7100561	-3.26373	6.78921	-8.61001	2.48979e-11	3.29174e-10	15.0602	FAM176B	55194
4260561	-1.28601	6.52102	-4.32108	7.68225e-05	0.000353733	0.215167	FAM177A1	283635
3990661	-1.30463	6.04417	-3.58122	0.000790641	0.00295467	-2.03332	FAM177A1	283635
6580403	1.57732	5.92696	4.01263	0.000207537	0.000882445	-0.748215	FAM179A	165186
520274	-3.5366	4.72135	-22.8875	1.17681e-27	1.74312e-25	52.8705	FAM180A	389558
4490333	3.26673	7.94144	9.36941	1.87245e-12	2.92903e-11	17.6599	FAM184A	79632
3060661	-1.26182	8.66656	-6.9851	7.41185e-09	6.68157e-08	9.35543	FAM188A	80013
7040608	-1.70277	5.35189	-6.99335	7.19822e-09	6.51053e-08	9.38464	FAM188B	84182
5690762	-1.20877	8.90223	-5.99326	2.49173e-07	1.76597e-06	5.85529	FAM18B	51030
4920327	-1.28512	7.29517	-4.34524	7.09871e-05	0.000328356	0.292006	FAM190B	54462
5690132	1.03211	8.77446	2.97366	0.0045764	0.0143146	-3.69164	FAM195A	84331
2100093	1.11525	5.82721	3.13875	0.00288763	0.00950157	-3.26075	FAM19A3	284467
1820088	2.10884	6.77588	6.93372	8.89324e-09	7.92167e-08	9.17352	FAM19A4	151647
5050100	1.47201	5.76317	4.14737	0.000134918	0.000594316	-0.331536	FAM19A4	151647
2810373	-2.47165	4.65496	-17.5619	1.06887e-22	7.47623e-21	41.4114	FAM20A	54757
4830059	-2.00044	4.68663	-14.9515	7.90049e-20	3.58858e-18	34.7601	FAM20C	56975
5960376	-2.15474	4.66471	-13.4491	5.56239e-18	1.98791e-16	30.4773	FAM20C	56975
4860646	-3.57371	7.31963	-10.8319	1.54411e-14	3.38014e-13	22.4885	FAM20C	56975
1410678	-1.09962	5.10903	-4.34359	7.13725e-05	0.000329983	0.286738	FAM21C	253725
5720274	-1.52424	5.45588	-4.99735	7.98983e-06	4.3971e-05	2.42869	FAM26E	254228
4590390	-2.07564	8.78311	-9.90753	3.10964e-13	5.4669e-12	19.4657	FAM38A	9780
3440091	-1.37594	9.88967	-5.97265	2.6796e-07	1.8891e-06	5.78314	FAM3A	60343
6270743	1.21313	5.70762	3.09603	0.00325714	0.0105808	-3.37374	FAM3B	54097
1690630	-1.77611	6.29168	-4.0682	0.000173882	0.000751418	-0.577173	FAM43A	131583
3780762	1.24072	11.7522	10.1413	1.3541e-13	2.52088e-12	20.2983	FAM44B	91272
3940133	-3.15507	8.12679	-9.79289	4.54566e-13	7.80011e-12	19.0837	FAM46A	55603
4180324	4.02077	10.5943	17.0453	4.22425e-22	2.69773e-20	40.0333	FAM46B	115572
6860347	-1.34917	5.9834	-3.89524	0.00030059	0.00123382	-1.10559	FAM46C	54855
7160079	2.17123	8.20661	6.36541	6.67865e-08	5.19457e-07	7.16386	FAM49B	51571
2630703	2.16624	8.22783	5.62824	8.99235e-07	5.81101e-06	4.58331	FAM49B	51571
5570376	-1.8976	5.83885	-7.02043	6.53935e-09	5.95494e-08	9.4805	FAM50B	26240
2650019	1.02257	10.7433	3.65734	0.000627523	0.0023963	-1.81242	FAM53C	51307
5360735	-1.55186	6.45838	-8.34296	6.2683e-11	7.84592e-10	14.1335	FAM54B	56181
5910600	-1.03399	8.82045	-4.90395	1.09842e-05	5.90456e-05	2.11606	FAM57A	79850
2750470	1.05703	5.78918	4.48235	4.52101e-05	0.000217193	0.731498	FAM57B	83723
2940403	5.80352	11.9546	32.0863	2.72938e-34	1.02796e-31	68.0548	FAM60A	58516
6940343	4.3624	9.14095	12.9025	2.7509e-17	8.96929e-16	28.8671	FAM60A	58516
510762	-1.35933	10.0633	-2.81612	0.00701186	0.0209273	-4.0877	FAM62B	57488
5870193	1.41582	10.5669	6.81032	1.37777e-08	1.18973e-07	8.73666	FAM64A	54478
6480092	-2.84078	7.20763	-4.55338	3.57197e-05	0.000175123	0.961433	FAM65A	79567
[truncated: 4,512 more rows]

## Sheet: UD iPSC vs UD ESC
row.names	logFC	AveExpr	t	P.Value	adj.P.Val	B	Symbol	Entrez
1440474	1.42198	7.92327	4.53283	0.00014535	0.0459292	1.05661	ALG1L	200810
940450	2.45856	9.79539	7.50862	1.1572e-07	0.00084989	7.3333	AMT	275
7150427	-1.30061	6.43042	-4.43722	0.00018475	0.0488106	0.841065	ARMCX3	51566
5820471	-1.11669	6.4185	-4.63375	0.00011285	0.0390019	1.28396	C14orf149	112849
6660382	-3.04187	9.23689	-4.43326	0.00018659	0.0488106	0.832146	CDKN1A	1026
6620014	-1.20422	4.71166	-5.8863	5.0836e-06	0.00933389	4.04929	CDKN2A	1029
5090026	-1.5092	4.4958	-4.50376	0.00015634	0.0459292	0.99109	COL15A1	1306
60504	-1.28714	5.3422	-4.98374	4.7009e-05	0.0300404	2.06935	CTBS	1486
3930367	-2.07057	6.73436	-4.78045	7.814e-05	0.0338772	1.61387	DAB2	1601
610152	-2.26976	6.98502	-4.46839	0.00017085	0.0478003	0.911358	DAB2	1601
4830255	-2.44141	5.43117	-5.25736	2.3798e-05	0.0233039	2.67798	DPP4	1803
2350504	-1.50453	7.06531	-4.96231	4.9592e-05	0.0300404	2.02145	ECGF1	1890
6900408	-2.05123	8.20232	-4.87459	6.1743e-05	0.0338772	1.82508	EFEMP1	2202
6250563	-2.23591	5.00179	-4.83064	6.8916e-05	0.0338772	1.72654	EFEMP1	2202
1260040	-1.69222	6.5333	-4.76595	8.1029e-05	0.0338772	1.5813	EFEMP1	2202
4070333	-1.66829	4.97655	-5.30994	2.0891e-05	0.0224964	2.79422	FAM176A	84141
3990341	-1.67565	4.9908	-4.77943	7.834e-05	0.0338772	1.61158	FAM176A	84141
1990079	-2.14592	5.39539	-4.80532	7.3424e-05	0.0338772	1.66971	FBXO32	114907
1430598	-1.90965	4.92152	-4.50571	0.00015558	0.0459292	0.995485	FBXO32	114907
3610202	-1.10888	6.36713	-4.45093	0.0001785	0.0488106	0.871989	GALNT10	55568
5570427	-1.35849	6.69215	-4.83646	6.792e-05	0.0338772	1.73959	GLS	2744
6560577	-1.61104	4.89114	-4.58788	0.00012661	0.0422645	1.18065	HSPB3	8988
2600154	-1.96306	4.84542	-5.35903	1.8502e-05	0.0217411	2.90252	HSPB6	126393
2600747	-1.4026	4.74906	-7.20772	2.2767e-07	0.00111472	6.75556	IFIT2	3433
1410706	-1.3646	6.14155	-4.47201	0.00016931	0.0478003	0.919516	IKBIP	121457
6620370	-1.104	5.3947	-4.44594	0.00018075	0.0488106	0.860735	IKBIP	121457
840685	-1.28091	4.52289	-5.18014	2.8825e-05	0.0241944	2.50682	IL1B	3553
2650092	-1.03876	4.94024	-4.7701	8.0191e-05	0.0338772	1.59062	JOSD2	126119
60273	-1.13725	5.26479	-5.06153	3.872e-05	0.0282997	2.24297	KCNJ8	3764
1010139	-1.50786	8.07686	-5.18607	2.8404e-05	0.0241944	2.51998	LHFP	10186
4180431	2.42967	8.90975	4.9509	5.1025e-05	0.0300404	1.99593	LOC205251	205251
240220	-1.11801	4.47996	-4.71627	9.1765e-05	0.034764	1.46964	M160	283316
160612	-1.97288	4.81504	-4.58333	0.00012806	0.0422696	1.17039	MGLL	11343
1090338	1.60524	7.90405	4.70469	9.4466e-05	0.034764	1.4436	MNS1	55329
5090156	-2.96745	7.65216	-4.98079	4.7355e-05	0.0300404	2.06277	NBL1	4681
7100010	-2.64698	6.51401	-4.78691	7.6886e-05	0.0338772	1.62838	NBL1	4681
7050768	-2.47913	7.47318	-4.57821	0.00012971	0.0423399	1.15886	OXTR	5021
3850468	-5.03588	4.87204	-37.2661	2.4292e-22	7.1363e-18	25.9299	PEG3	5178
6220019	-1.34926	5.16186	-5.0034	4.4759e-05	0.0300404	2.11326	PENK	5179
3120187	1.13581	6.52814	5.9132	4.7626e-06	0.00932745	4.10691	PLEKHG6	55200
7320270	1.95436	8.38962	6.42653	1.3926e-06	0.00371922	5.18741	PNMA3	29944
5960392	-2.18453	4.62095	-4.5183	0.00015075	0.0459292	1.02386	PSG6	5675
5890273	1.25337	9.56288	4.6037	0.00012168	0.041212	1.2163	RAC3	5881
2690603	1.0213	8.94836	7.24816	2.0376e-07	0.00111472	6.85113	RNF5	6048
3390435	1.73796	5.96826	5.29943	2.1442e-05	0.0224964	2.77101	SCN4A	6329
360500	-1.92977	4.79981	-4.60249	0.00012205	0.041212	1.21357	SRGN	5552
5220452	-2.12669	5.35325	-5.64034	9.2588e-06	0.0151109	3.51831	SYNC1	81493
5290437	-2.38994	4.64807	-7.76276	6.5953e-08	0.00064584	7.80955	TCERG1L	256536
5490070	-1.76825	7.48268	-4.93723	5.2796e-05	0.0304114	1.96536	TGFBR2	7048
6560091	-1.61868	7.07934	-4.52536	0.0001481	0.0459292	1.03978	TGFBR2	7048
2370132	-3.98557	5.15433	-5.3278	1.9988e-05	0.0224964	2.83365	TNFRSF11B	4982
6520725	-1.40663	5.29613	-4.81388	7.1868e-05	0.0338772	1.68892	TNFRSF14	8764
1780300	-1.1239	4.64526	-5.52717	1.2223e-05	0.0163211	3.27161	TSHZ1	10194
50634	-2.18159	4.65189	-4.84956	6.573e-05	0.0338772	1.76897	WNT2	7472
7560370	1.05093	6.21613	5.59017	1.047e-05	0.0158661	3.40912	ZNF16	7564
6960768	1.19902	10.5911	6.5678	9.9811e-07	0.00350984	5.47804	ZNF22	7570
5860546	1.22672	10.776	6.44593	1.3302e-06	0.00371922	5.2275	ZNF22	7570

## Sheet: FD PSCs vs UD PSCs
row.names	logFC	AveExpr	t	P.Value	adj.P.Val	B	Symbol	Entrez
2690040	-1.10583	5.8013	-3.11464	0.00283272	0.0175009	-2.13491	ABHD12B	145447
1010114	-1.02988	6.9993	-6.49793	1.84611e-08	1.37299e-06	9.2297	ACOX2	8309
2480025	-1.03907	7.97944	-7.96404	5.97674e-11	1.75579e-08	14.7697	ACP2	53
4180292	1.47653	6.37447	7.89832	7.72879e-11	2.16237e-08	14.5213	ACSM3	6296
5080132	-1.7436	8.98641	-3.13104	0.00270053	0.0168759	-2.09107	ACTA1	58
6480059	-1.14415	7.99582	-2.71039	0.00876896	0.0419827	-3.1612	ACTA2	59
4260201	-2.06262	9.36771	-6.20586	5.71873e-08	3.26847e-06	8.13852	ACTC1	70
4610431	-1.34771	8.59415	-3.44288	0.00105997	0.00810691	-1.2275	ACTG2	72
2030161	-1.27986	7.56571	-3.61523	0.000619199	0.00527559	-0.72697	AFP	174
450553	-1.31127	6.94959	-4.58705	2.36786e-05	0.000389913	2.35465	AHNAK	79026
3800047	1.02021	7.99343	5.42717	1.10723e-06	3.52025e-05	5.28535	AIF1	199
160148	1.08213	10.1313	5.73012	3.53398e-07	1.42803e-05	6.3835	AK3L1	205
5340504	1.04039	9.33972	6.27167	4.43564e-08	2.70344e-06	8.38363	AKAP7	9465
7210632	1.33326	8.02146	6.56354	1.43066e-08	1.13284e-06	9.47587	AKR1C3	8644
5560670	-1.03243	6.62344	-7.13859	1.51543e-09	2.02358e-07	11.6449	ALG1	56052
5270519	-1.12783	4.90709	-4.23243	8.11902e-05	0.00103797	1.18439	ALPK2	115701
6520215	-2.15297	6.81367	-4.55536	2.64794e-05	0.000423685	2.24821	ANXA1	301
4070438	-1.0642	5.11017	-3.51856	0.000838574	0.00671064	-1.00968	APLNR	187
1410408	-1.09034	5.3917	-3.88341	0.000261127	0.00264613	0.0819931	ARID5B	84159
6560307	1.00742	5.89939	4.98651	5.64248e-06	0.000126824	3.72392	ARL17P1	51326
2370064	1.17496	9.06221	7.58376	2.64914e-10	5.29414e-08	13.3306	ASGR1	432
110433	-1.05088	10.2632	-5.6026	5.72625e-07	2.08193e-05	5.91914	ASS1	445
2030414	1.33079	6.69244	5.29618	1.80464e-06	5.28036e-05	4.81634	BCHE	590
6280440	-1.27411	5.40099	-7.13205	1.55475e-09	2.05031e-07	11.6201	BIK	638
4280577	-1.29703	6.16831	-7.65478	2.00565e-10	4.36443e-08	13.5996	BMP2	650
990075	-1.47385	7.47259	-6.67613	9.23034e-09	8.29234e-07	9.89909	BMP4	652
2760601	1.46498	5.64562	6.87541	4.2419e-09	4.67888e-07	10.6502	C16orf73	254528
1450682	1.3411	10.2866	7.30905	7.77307e-10	1.17706e-07	12.2902	C18orf56	494514
630470	1.52819	6.71217	4.64283	1.94344e-05	0.000333512	2.54282	C19orf33	64073
1850201	1.10577	8.58378	4.93627	6.77408e-06	0.000146649	3.54907	C19orf46	163183
6100561	-1.0246	7.98757	-9.47394	1.73045e-13	1.91387e-10	20.4098	C1orf187	374946
5090079	-1.26141	5.59109	-5.82823	2.43349e-07	1.0513e-05	6.7427	C1QTNF1	114897
3440132	1.02498	5.25259	6.58188	1.33213e-08	1.07675e-06	9.54477	C21orf119	84996
7570133	2.03513	6.511	10.0492	1.95777e-14	4.9672e-11	22.5064	C22orf15	150248
110630	1.06256	5.56483	5.39351	1.25573e-06	3.91193e-05	5.16448	C3orf57	165679
6840370	1.43767	7.07881	7.31141	7.70161e-10	1.17228e-07	12.2991	C6orf126	389383
2570068	1.16612	7.95903	5.94213	1.5753e-07	7.31085e-06	7.16161	C6orf57	135154
7040634	-1.03017	5.25107	-5.94612	1.55141e-07	7.24573e-06	7.17634	CABP7	164633
1980328	-1.46913	7.98063	-6.54029	1.566e-08	1.21064e-06	9.38858	CACNB3	784
4610209	1.01715	7.63617	5.47702	9.18556e-07	3.01839e-05	5.46484	CALML4	91860
1240446	1.04412	6.80011	4.79274	1.1377e-05	0.000220028	3.05359	CAT	847
1940132	-1.13235	7.23551	-5.73748	3.43658e-07	1.40217e-05	6.4104	CD151	977
7210136	1.39323	5.53267	8.07984	3.80062e-11	1.22693e-08	15.2071	CD19	930
5860152	-1.52401	6.31923	-4.41614	4.31073e-05	0.000623211	1.78483	CD44	960
770167	1.00914	6.66357	5.46935	9.45365e-07	3.08578e-05	5.43719	CD79B	974
3800241	-2.7645	6.45879	-8.80006	2.30701e-12	1.54029e-09	17.9127	CDH6	1004
5220360	1.13487	5.62724	5.01443	5.09594e-06	0.0001186	3.82142	CECR4	100130717
5810719	1.35446	5.17899	8.37376	1.20744e-11	5.37437e-09	16.3148	CIDEB	27141
3930523	1.03363	7.22649	7.33112	7.12922e-10	1.11997e-07	12.3737	CLCNKA	1187
610154	1.69788	7.781	6.49559	1.86296e-08	1.37854e-06	9.22093	CLDND2	125875
5490341	-1.79889	9.31049	-5.43095	1.09164e-06	3.47822e-05	5.29897	CLEC2D	29121
6960142	-1.35238	8.99702	-3.79745	0.000345568	0.003323	-0.181129	COL1A1	1277
6060612	-1.2681	9.8883	-4.97156	5.9581e-06	0.000132999	3.67184	COL1A2	1278
4040671	-1.20202	8.96619	-4.31422	6.13373e-05	0.000828462	1.4501	COL1A2	1278
2120021	-2.29356	5.30058	-5.03876	4.66257e-06	0.000110819	3.9065	COL3A1	1281
2630053	-1.08391	5.83869	-7.6005	2.48093e-10	5.09667e-08	13.3941	COL4A3BP	10087
4920369	-1.34263	7.79686	-4.96499	6.1025e-06	0.000135262	3.64893	COL5A1	1289
7570598	-1.18179	8.17718	-5.01223	5.13717e-06	0.00011891	3.8137	COL6A1	1291
3390458	-1.37118	6.51495	-5.61604	5.44291e-07	1.99372e-05	5.96795	COL6A2	1292
2750356	-1.18321	5.47323	-5.1352	3.27307e-06	8.50159e-05	4.24541	COL6A2	1292
2490593	-1.37916	7.46644	-5.76669	3.0757e-07	1.27828e-05	6.51719	COL7A1	1294
3360452	-1.12768	5.06374	-3.79805	0.000344902	0.00331768	-0.179318	COL8A1	1295
2510091	-1.139	5.19979	-2.70824	0.00881947	0.0421352	-3.16636	COL8A1	1295
1410609	1.12072	9.70851	6.66459	9.65454e-09	8.56863e-07	9.85569	CORO2A	7464
7210592	1.15682	6.25594	4.53677	2.82697e-05	0.000445298	2.18595	CRYGD	1421
6450543	-1.69751	10.0033	-10.486	3.82784e-15	2.24901e-11	24.0736	CST3	1471
3420253	1.04759	9.59592	6.93576	3.35082e-09	3.87547e-07	10.878	CSTF3	1479
1010367	1.04289	8.08751	4.72427	1.45408e-05	0.000265319	2.81942	CSTF3	1479
6840246	-1.02163	7.25935	-7.84454	9.53957e-11	2.57105e-08	14.3178	CTSA	5476
3930020	1.26359	6.34547	3.6412	0.000570329	0.00495111	-0.650193	CTSF	8722
6280332	-1.26792	5.90457	-6.10532	8.42321e-08	4.40953e-06	7.76505	CXCL16	58191
450424	-1.24228	6.18044	-5.95575	1.49526e-07	7.01698e-06	7.21185	CXCR7	57007
160398	-1.68197	5.66633	-6.40172	2.68146e-08	1.82346e-06	8.86935	CYP26A1	1592
7550386	-1.62757	6.07006	-4.93811	6.72882e-06	0.000146207	3.55548	CYP26A1	1592
5270072	-1.9662	9.12348	-4.88453	8.17134e-06	0.000169766	3.36977	CYP26A1	1592
2000747	1.12474	5.95074	6.38965	2.80984e-08	1.87176e-06	8.82421	CYP2F1	1572
6560133	-1.61198	8.14877	-6.4368	2.3405e-08	1.6568e-06	9.00062	CYTH2	9266
670731	1.0657	6.83969	3.88295	0.000261527	0.00264821	0.0805574	CYTL1	54360
7650296	-1.39496	4.90397	-3.37298	0.00131282	0.00955803	-1.42592	DCN	1634
6770630	1.01407	7.30018	4.6428	1.9436e-05	0.000333512	2.54274	DHDH	27294
5570102	-1.98588	5.49089	-6.9547	3.11171e-09	3.64194e-07	10.9496	DKK1	22943
6510259	-2.55202	6.6997	-5.50699	8.20797e-07	2.76248e-05	5.57298	DLK1	8788
3370561	-1.35795	5.46505	-4.31029	6.21717e-05	0.000837044	1.43729	DLK1	8788
3370767	-1.04966	5.02104	-4.13518	0.00011296	0.00135335	0.871967	DLX5	1749
7050709	-2.21558	7.62476	-7.50185	3.65165e-10	6.74683e-08	13.0204	DRD4	1815
4570253	-1.13401	5.87023	-6.87621	4.22875e-09	4.67888e-07	10.6532	DTNA	1837
7320072	-1.03537	5.80632	-5.82729	2.44223e-07	1.05199e-05	6.73924	DTNA	1837
6350164	-1.07863	8.50428	-5.11983	3.46342e-06	8.87827e-05	4.19125	DTNA	1837
5260288	2.14936	10.5813	8.3468	1.34114e-11	5.62837e-09	16.2134	DUSP6	1848
6250468	1.65248	7.25586	6.55591	1.47372e-08	1.15758e-06	9.44723	DUSP6	1848
5220612	1.40054	9.21414	4.86749	8.69068e-06	0.000178286	3.31088	ECHDC3	79746
7040386	-1.40631	5.70699	-5.34272	1.51769e-06	4.58222e-05	4.98255	EDN1	1906
3830563	1.32397	6.24847	7.54649	3.06563e-10	5.81025e-08	13.1895	EFHC2	80258
6250612	-1.04265	7.49077	-8.0736	3.89447e-11	1.24356e-08	15.1836	EML1	2009
1170093	-1.11824	8.73406	-7.71324	1.59515e-10	3.58575e-08	13.821	EML1	2009
7320372	-1.18525	5.24224	-4.60611	2.21356e-05	0.000369266	2.41882	EOMES	8320
6480491	-1.03838	7.66268	-8.22627	2.14563e-11	8.11803e-09	15.7595	EPB41L5	57669
7320646	-1.18118	6.4676	-7.97559	5.71272e-11	1.71248e-08	14.8134	EPB41L5	57669
6650482	-1.54894	6.66648	-6.04016	1.08196e-07	5.40555e-06	7.52367	EPHA4	2043
770746	1.19907	9.30348	6.61699	1.16205e-08	9.67067e-07	9.67669	ETV5	2119
3610735	1.22889	7.52522	6.8091	5.49552e-09	5.61413e-07	10.4	F12	2161
5310736	1.01679	8.39124	6.65004	1.02174e-08	8.85291e-07	9.80096	FAM162A	26355
3450201	1.26928	8.55378	3.75846	0.000391991	0.00365109	-0.299319	FAM65B	9750
840035	-1.20161	5.86088	-6.473	2.0338e-08	1.49367e-06	9.13622	FAM71F1	84691
1090725	1.29606	8.3255	9.2736	3.72313e-13	3.52821e-10	19.6716	FAM72D	728833
2450390	-1.0618	6.21031	-6.39943	2.70538e-08	1.83547e-06	8.86077	FASTK	10922
1170274	1.04243	5.55484	6.41301	2.5667e-08	1.75762e-06	8.91157	FCN3	8547
3170273	-1.18801	5.63097	-4.10228	0.000126208	0.00148068	0.76718	FER1L3	26509
3930168	-1.71928	7.26088	-8.50628	7.20979e-12	3.36193e-09	16.8128	FEZ1	9638
360427	-1.79557	7.76764	-7.27464	8.89496e-10	1.31973e-07	12.1599	FEZ1	9638
2350019	-1.00194	7.32838	-7.17763	1.30066e-09	1.80233e-07	11.7926	FEZ1	9638
3290458	-1.58222	10.1766	-5.64152	4.94341e-07	1.84059e-05	6.06054	FEZ1	9638
50528	-1.24167	5.20181	-6.80672	5.5468e-09	5.61413e-07	10.391	FEZF1	389549
3710554	1.2564	7.48306	9.47278	1.73814e-13	1.91387e-10	20.4055	FGD5	152273
7380239	1.38837	8.64309	7.35238	6.55951e-10	1.06134e-07	12.4542	FGF13	2258
6270437	-1.09477	8.43843	-5.97362	1.39643e-07	6.65369e-06	7.27775	FJX1	24147
6330653	1.13053	6.9358	5.43538	1.07369e-06	3.42846e-05	5.3149	FLJ45244	400242
2320626	-2.1407	6.11465	-8.47664	8.09051e-12	3.71367e-09	16.7015	FLRT3	23767
3170204	1.02324	6.19351	4.5174	3.02614e-05	0.000469371	2.12117	FOXJ1	2302
3370113	-2.3584	7.54861	-7.71579	1.57928e-10	3.58575e-08	13.8306	FRZB	2487
6020286	-2.25536	9.1146	-8.68079	3.6616e-12	2.15134e-09	17.4669	FST	10468
1260068	-1.65729	6.51491	-7.74593	1.40345e-10	3.37943e-08	13.9447	FST	10468
3290301	-1.16713	5.90282	-6.23557	5.0993e-08	2.99006e-06	8.24911	FZD8	8325
4810209	1.39591	6.23225	6.38221	2.89207e-08	1.92218e-06	8.79637	GABRP	2568
1440477	-1.598	5.95643	-5.85588	2.19006e-07	9.67479e-06	6.8442	GAD1	2571
3840192	-1.09201	5.38282	-4.47337	3.53091e-05	0.000531391	1.97446	GAD1	2571
7610639	1.03458	5.4763	6.65634	9.96976e-09	8.684e-07	9.82466	GCK	2645
3060475	1.05432	6.65254	4.66803	1.77695e-05	0.000313147	2.62818	GLB1L3	112937
6220746	-1.26587	4.82782	-4.75184	1.3175e-05	0.000245274	2.91353	GLIPR1	11010
3520598	-1.01187	8.37496	-4.48254	3.41942e-05	0.000517529	2.00496	GPR162	27239
6940280	-1.61111	5.59073	-6.46084	2.13204e-08	1.55032e-06	9.09068	GPR177	79971
4250711	-1.68775	6.91311	-6.09677	8.70481e-08	4.51007e-06	7.73334	GPR177	79971
6220075	-1.05502	5.11103	-5.94305	1.56976e-07	7.30821e-06	7.165	GPR177	79971
6130136	-1.18985	5.29581	-5.54049	7.23653e-07	2.4835e-05	5.69406	GPR177	79971
2650379	-1.45032	5.47945	-4.19898	9.09916e-05	0.00113699	1.0765	GREM1	26585
2260730	1.25036	9.27822	7.11475	1.6637e-09	2.13426e-07	11.5547	GSTO2	119391
5340017	-1.61634	5.89186	-4.69204	1.63136e-05	0.000292044	2.70969	H19	283120
3420035	-2.61396	5.52128	-6.19831	5.88766e-08	3.33259e-06	8.11044	HAND1	9421
2060202	-1.80924	5.85401	-5.14851	3.11644e-06	8.18045e-05	4.2924	HAPLN1	1404
50088	1.01596	8.3442	5.93653	1.60942e-07	7.44565e-06	7.14096	HCFC1R1	54985
610201	1.04479	10.3446	6.4144	2.55284e-08	1.75221e-06	8.91679	HES6	55502
7550242	-1.49334	8.4667	-6.20217	5.80051e-08	3.30877e-06	8.12482	HESX1	8820
6960484	1.91259	6.90728	6.157	6.90384e-08	3.78384e-06	7.95687	HMX2	3167
4920523	-1.0275	5.83604	-5.54269	7.1768e-07	2.48039e-05	5.70203	HOXC6	3223
1580037	1.5182	6.4597	6.52661	1.65148e-08	1.26342e-06	9.33727	HRC	3270
670386	-1.44404	10.4662	-5.30291	1.76003e-06	5.17043e-05	4.84036	ID1	3397
580692	-1.29408	5.81456	-5.22999	2.30676e-06	6.44816e-05	4.58084	ID1	3397
5570711	-1.04827	9.242	-3.29007	0.00168667	0.0116938	-1.6577	IDO1	3620
5090215	-1.10697	8.49469	-4.83364	9.82004e-06	0.000195847	3.19415	IFI6	2537
4920131	1.02627	10.6795	7.83735	9.81175e-11	2.58216e-08	14.2906	IGDCC3	9543
6590132	-1.79279	7.23669	-5.75992	3.15577e-07	1.30573e-05	6.49245	IGFBP3	3486
6840372	-1.38846	6.58283	-4.96862	6.0223e-06	0.000133927	3.66159	IGFBP3	3486
2190674	-1.36173	7.28441	-3.52194	0.000829786	0.00665301	-0.999874	IGFBP5	3488
2120524	-1.33102	6.88789	-3.15036	0.00255227	0.0161625	-2.03923	IGFBP5	3488
3400538	-1.37097	5.82903	-3.74653	0.000407348	0.00376903	-0.335328	IGFBP7	3490
7550156	1.7218	8.12302	10.0397	2.02902e-14	4.9672e-11	22.4721	IGSF21	84966
3440754	-1.06197	5.26419	-5.01996	4.99418e-06	0.000116718	3.84072	IL32	9235
6040634	-1.17312	9.52659	-3.10542	0.00290958	0.0178733	-2.15946	IRX2	153572
5690408	-1.44318	8.48344	-4.48619	3.37605e-05	0.000511755	2.0171	IRX3	79191
4760553	-1.17423	5.4558	-4.94921	6.46288e-06	0.000141011	3.59404	ISL1	3670
2100253	1.20657	7.41134	6.55018	1.50692e-08	1.17424e-06	9.42572	JAKMIP2	9832
6280541	1.05764	8.25578	5.23334	2.27831e-06	6.41091e-05	4.59274	LAMC3	10319
5690475	-1.05136	6.4956	-5.77597	2.96908e-07	1.23896e-05	6.55116	LAYN	143903
4570255	-1.25642	5.59313	-5.08838	3.88746e-06	9.69457e-05	4.0806	LEF1	51176
4280524	-1.29209	9.22716	-5.54866	7.01733e-07	2.43674e-05	5.72363	LEPREL1	55214
6420440	1.05143	5.52734	4.57964	2.43064e-05	0.000397275	2.32973	LGALS7	3963
4150068	-1.03948	5.2899	-3.96016	0.000202804	0.0021537	0.319827	LGI1	9211
2230091	1.2216	9.12843	9.30494	3.30182e-13	3.23325e-10	19.7874	LHPP	64077
1770754	-1.52152	6.34346	-5.60722	5.62727e-07	2.04848e-05	5.93591	LIMCH1	22998
6980543	-1.43193	5.49861	-4.329	5.8291e-05	0.000796471	1.49841	LMO1	4004
5360301	1.74833	7.50939	6.10499	8.43388e-08	4.40953e-06	7.76383	LMO3	55885
4730451	2.05077	5.92076	7.10659	1.71772e-09	2.18447e-07	11.5238	LOC339535	339535
4760097	-1.11609	9.49963	-4.5158	3.04314e-05	0.00047176	2.11584	LOC401720	401720
1300215	-1.49299	5.54498	-7.81289	1.07978e-10	2.80715e-08	14.1981	LOC729402	729402
4590561	-1.49584	8.01509	-5.11929	3.47028e-06	8.88809e-05	4.18935	LOC91461	91461
3940017	-1.16771	5.02132	-3.44975	0.00103779	0.0079747	-1.20787	LOX	4015
7200706	-1.10098	6.69633	-6.6405	1.06042e-08	9.02952e-07	9.76508	LOXL3	84695
6110746	-1.13778	5.42156	-7.49135	3.80511e-10	6.94302e-08	12.9806	LRRC17	10234
4480035	-1.50471	6.56612	-6.19403	5.9856e-08	3.38152e-06	8.09453	LRRC17	10234
2230538	-1.11583	5.43129	-5.16371	2.94672e-06	7.82692e-05	4.34608	LRRN3	54674
2490364	-2.20958	5.14984	-5.00037	5.36425e-06	0.000122428	3.7723	LUM	4060
2060440	1.48031	6.94934	5.13471	3.27896e-06	8.50937e-05	4.24369	MAFB	9935
2710524	-1.52187	9.13621	-11.2035	2.74755e-16	4.03573e-12	26.5966	MAP1B	4131
3780681	1.15067	8.78138	7.49328	3.77636e-10	6.93363e-08	12.988	MBP	4155
3360113	2.5603	7.08247	3.27925	0.00174231	0.012015	-1.68767	MEG3	55384
20358	-1.34291	5.0691	-5.50789	8.18044e-07	2.76248e-05	5.57621	MEIS2	4212
2000438	1.12424	6.47493	6.07978	9.29221e-08	4.7557e-06	7.67038	MFNG	4242
2850468	1.09768	5.61569	5.3929	1.25857e-06	3.91248e-05	5.16231	MGC12965	374408
2260349	2.38928	9.73984	7.94537	6.42939e-11	1.83375e-08	14.6991	MIR1974	100302207
1090338	1.28254	8.44104	7.79867	1.1416e-10	2.91559e-08	14.1443	MNS1	55329
5310554	1.10445	7.36649	7.3982	5.48143e-10	9.1375e-08	12.6278	MPP1	4354
240228	-1.16426	6.00899	-7.00788	2.5275e-09	3.03063e-07	11.1505	MRGPRF	219928
450615	-1.43923	8.65405	-3.14571	0.00258726	0.0163208	-2.05174	MT2A	4502
6550600	1.24041	8.803	4.93497	6.80614e-06	0.000147205	3.54455	MYC	4609
6110577	-1.20648	5.99808	-6.56159	1.44153e-08	1.13838e-06	9.46855	MYL5	4636
6840092	1.28666	5.44935	5.07572	4.07226e-06	0.000100361	4.03612	MYLPF	29895
4670592	-1.18472	5.41326	-4.52189	2.97878e-05	0.000463986	2.13618	MYOF	26509
4120626	1.02702	6.07206	5.43252	1.08525e-06	3.46161e-05	5.30461	NAALADL1	10004
5820035	1.01144	10.7636	6.87107	4.31447e-09	4.7105e-07	10.6338	NFE2L3	9603
1430446	1.02524	5.42518	6.73126	7.44547e-09	7.03298e-07	10.1067	NHLH2	4808
7380202	-1.30094	5.04274	-4.31818	6.05064e-05	0.000820257	1.46303	NR2F2	7026
5720424	-1.44509	5.08663	-6.45974	2.14114e-08	1.5531e-06	9.08656	NRP1	8829
4220326	1.08694	9.90366	3.42592	0.00111671	0.00842212	-1.27591	NTS	4922
3610681	1.03307	6.93766	4.64633	1.91942e-05	0.000330909	2.55467	OR2A9P	441295
3460546	-1.33373	7.00961	-5.43726	1.06617e-06	3.41558e-05	5.32165	OTX2	5015
1820541	-1.38251	9.12474	-4.92442	7.07167e-06	0.000151749	3.50795	OTX2	5015
1820196	1.2592	6.22828	7.16649	1.3586e-09	1.86503e-07	11.7505	OVGP1	5016
7320669	-1.64443	7.42334	-4.37655	4.94573e-05	0.00069617	1.65435	PAMR1	25891
730754	-1.33741	5.4821	-5.5116	8.06709e-07	2.73341e-05	5.58962	PAPPA	5069
6480753	-1.1403	8.22906	-4.93015	6.92631e-06	0.000149284	3.52781	PCDH18	54510
360367	-1.97167	6.58017	-9.81636	4.71094e-14	6.91967e-11	21.6621	PCDH7	5099
2480577	-1.43501	6.41269	-4.93747	6.74456e-06	0.000146441	3.55324	PDE4B	5142
1170653	1.13612	6.71486	4.68287	1.68556e-05	0.000299557	2.67852	PDGFA	5154
6940609	-1.10352	5.03498	-5.06268	4.2716e-06	0.000103966	3.99035	PDGFRA	5156
770411	-1.0186	7.88129	-6.39328	2.77064e-08	1.85798e-06	8.83777	PHF15	23338
2000373	-1.30992	4.92835	-4.54958	2.70241e-05	0.000430524	2.22883	PITX1	5307
6480181	1.02055	5.746	4.84944	9.27608e-06	0.000188584	3.24859	PKD1L2	114780
3990494	-1.21814	8.94604	-4.44967	3.83556e-05	0.000569077	1.89579	PKDCC	91461
3610615	2.53615	7.791	6.06694	9.76225e-08	4.94458e-06	7.62281	PKIB	5570
1990672	1.85238	8.66729	4.63383	2.0065e-05	0.000341512	2.51239	PLA2G4C	8605
3710044	-1.07088	5.74501	-3.97947	0.000190241	0.00204565	0.380063	PLAT	5327
670711	-1.03099	8.54843	-3.59974	0.000650219	0.00547634	-0.772592	PLCL2	23228
1340707	2.27823	6.05846	7.48867	3.84516e-10	6.97279e-08	12.9705	PLD6	201164
2750367	1.10649	10.2502	6.47131	2.04716e-08	1.49974e-06	9.1299	PMAIP1	5366
6450274	1.01841	8.18466	7.88582	8.11638e-11	2.24939e-08	14.474	POLR3G	10622
770634	-1.31962	8.25905	-5.44671	1.02912e-06	3.30408e-05	5.35564	PRDM14	63978
5860689	-1.47758	8.31152	-5.00225	5.32777e-06	0.000121991	3.77884	PRODH	5625
5490689	1.23431	6.00586	5.73352	3.48867e-07	1.41556e-05	6.39592	PVALB	5816
4850500	-1.20345	9.2744	-9.90537	3.36544e-14	6.17916e-11	21.9856	PVRL3	25945
3460739	1.82174	11.0425	3.65767	0.000541263	0.00474081	-0.601314	RAB17	64284
5310477	1.25899	5.12003	4.83984	9.60296e-06	0.000193261	3.2155	RBM46	166863
450538	-1.00787	5.96113	-5.29421	1.81789e-06	5.3033e-05	4.80932	RBPJ	3516
5820056	1.50625	7.88101	7.21134	1.13979e-09	1.62542e-07	11.9202	RDM1	201299
6100278	1.24238	7.18347	7.36988	6.12481e-10	1.00519e-07	12.5205	RFESD	317671
1710142	-1.01669	5.03487	-3.60049	0.000648681	0.00546966	-0.770382	RGS4	5999
3370725	-1.01139	8.98945	-4.50559	3.15413e-05	0.000485634	2.08176	RHBDL3	162494
2640719	1.43665	8.41608	5.41009	1.18027e-06	3.7004e-05	5.22399	RN7SK	125050
990176	1.53098	6.64852	4.96162	6.17774e-06	0.000136659	3.63721	RN7SK	125050
5670152	2.29588	8.44605	7.57914	2.6975e-10	5.35436e-08	13.3132	RNU1-3	26869
2970482	2.21137	8.76043	7.52678	3.31186e-10	6.19698e-08	13.1148	RNU1-5	26863
7330681	1.69544	8.62995	6.43471	2.35955e-08	1.66445e-06	8.9928	RNU1A3	26871
5670753	1.34959	7.4678	5.84938	2.24502e-07	9.85829e-06	6.82033	RNU1F1	26866
2360091	2.37726	8.2559	7.73396	1.47083e-10	3.45668e-08	13.8994	RNU1G2	26864
3990463	1.56675	5.54618	5.35866	1.43012e-06	4.37177e-05	5.0396	RNU4-1	26835
3850189	1.51694	6.3473	6.45372	2.19177e-08	1.57813e-06	9.064	RNU4-2	26834
1010450	1.11172	7.05915	5.53099	7.49993e-07	2.5649e-05	5.65969	RNY1	6084
5550414	-1.30658	8.63604	-5.45904	9.82623e-07	3.17913e-05	5.40005	RPRM	56475
360292	2.02962	7.68265	8.55021	6.0781e-12	3.07856e-09	16.9776	SCARNA13	677768
2600403	1.5222	5.73639	7.18055	1.28584e-09	1.79877e-07	11.8037	SCARNA8	677776
5550370	1.42562	5.24112	6.13238	7.59041e-08	4.04966e-06	7.86544	SDR42E1	93517
7380192	1.25422	5.6081	5.71844	3.69399e-07	1.48047e-05	6.34088	SEC14L4	284904
4280402	1.15181	8.38639	9.43852	1.98099e-13	2.0082e-10	20.2796	SELV	348303
1230156	-1.44372	6.1195	-5.2912	1.83831e-06	5.34165e-05	4.7986	SERPINB9	5272
4260047	2.18758	6.56058	3.73383	0.000424321	0.00388844	-0.373568	SIX6	4990
6860082	1.03993	8.52425	9.69197	7.54783e-14	9.64055e-11	21.2086	SLC16A5	9121
4040750	1.32504	5.5029	5.20453	2.53448e-06	6.97803e-05	4.49055	SLC39A4	55630
620543	1.07961	9.99824	8.33615	1.39797e-11	5.78427e-09	16.1733	SLC4A7	9497
6590242	1.02906	6.98281	8.09755	3.54653e-11	1.15763e-08	15.274	SLC6A15	55117
6270445	1.01218	6.58089	7.97986	5.61798e-11	1.71248e-08	14.8295	SLC6A15	55117
2320369	-1.0639	6.93069	-5.28056	1.91238e-06	5.52952e-05	4.7607	SLC8A2	6543
2750673	1.06805	6.61087	6.73202	7.42354e-09	7.03298e-07	10.1095	SLITRK5	26050
6040348	-1.04521	7.11609	-7.96564	5.93927e-11	1.75579e-08	14.7758	SMPDL3B	27293
4390221	-1.01093	8.96564	-7.79549	1.15591e-10	2.91559e-08	14.1322	SMPDL3B	27293
5960053	-1.02327	6.34005	-6.52068	1.69001e-08	1.28288e-06	9.315	SMYD2	56950
6510156	2.53348	7.23713	8.62529	4.54112e-12	2.42554e-09	17.2591	SNORA12	677800
380685	1.00686	8.96004	4.49493	3.27424e-05	0.000499674	2.04622	SNORD3D	780854
3360634	1.131	7.37515	6.85566	4.58204e-09	4.85923e-07	10.5757	SNX10	29887
2570538	-2.41458	9.09475	-4.55724	2.63046e-05	0.000421133	2.25452	SOX21	11166
4780626	-1.03328	4.9594	-6.28014	4.2928e-08	2.63277e-06	8.41521	SP5	389058
3460070	-1.00134	8.5718	-3.30131	0.00163068	0.0113841	-1.62651	SPP1	6696
730576	1.0055	10.0725	5.01276	5.12727e-06	0.00011891	3.81555	SPRY4	81848
5050390	1.04196	8.05596	6.18493	6.1994e-08	3.48888e-06	8.06067	SYT7	9066
2360326	-1.27218	9.84125	-3.43348	0.00109107	0.00828014	-1.25435	TAGLN	6876
1570646	-2.6278	5.9837	-7.44198	4.61718e-10	7.9054e-08	12.7936	TFAP2A	7020
1340039	-1.16322	6.49045	-4.40431	4.4917e-05	0.000644615	1.74577	TFPI	7035
7650358	-1.10838	8.30821	-4.06351	0.000143755	0.00164132	0.644266	TGFBI	7045
2680110	-1.43735	5.76132	-5.04959	4.48138e-06	0.000107381	3.94444	TM4SF1	4071
6370093	1.06366	9.0783	7.24279	1.0077e-09	1.47235e-07	12.0393	TMEM132B	114795
4780491	1.09216	6.78442	6.63116	1.09971e-08	9.28335e-07	9.72994	TMEM170B	100113407
2140242	-1.45682	5.76556	-7.99504	5.29433e-11	1.63717e-08	14.8869	TNFAIP6	7130
2370132	-1.06063	4.7951	-3.53606	0.000794032	0.00641957	-0.958863	TNFRSF11B	4982
2360672	-2.21033	6.92712	-8.18489	2.52162e-11	9.03385e-09	15.6035	TNFRSF19	55504
1260020	-1.17757	8.72714	-10.1325	1.4319e-14	4.40495e-11	22.807	TP53I3	9540
2320037	-1.00544	7.19278	-7.73594	1.45947e-10	3.45668e-08	13.9069	TP53RK	112858
2140653	1.12628	7.26918	4.65601	1.85455e-05	0.000323139	2.58744	TPM1	7168
1010482	1.03531	7.34856	4.49986	3.21817e-05	0.000493168	2.06265	TPM1	7168
870437	1.66466	7.6307	8.36558	1.24651e-11	5.46548e-09	16.2841	TRPM4	54795
770132	1.48534	6.9497	5.06572	4.22426e-06	0.00010307	4.00102	TSPYL5	85453
5670114	1.11675	8.03839	6.84185	4.83604e-09	5.03789e-07	10.5235	TTC32	130502
50719	-1.1158	8.92423	-5.49721	8.51528e-07	2.83678e-05	5.53765	TTYH1	57348
4050040	-1.11468	11.4894	-7.44548	4.5543e-10	7.9054e-08	12.8069	TUBB3	10381
1240440	-1.02455	8.11941	-3.31316	0.00157354	0.0110615	-1.59355	TXNIP	10628
3460392	-1.39723	8.13503	-5.35878	1.42948e-06	4.37177e-05	5.04003	VAT1L	57687
5420189	1.03356	6.38564	4.82776	1.00302e-05	0.000199228	3.17392	VCX	26609
5570181	1.10381	6.42924	5.54148	7.20975e-07	2.4835e-05	5.69763	VCX-C	425054
5360601	1.10096	6.61109	5.68119	4.25431e-07	1.64446e-05	6.20497	VCX3A	51481
830593	-1.76915	11.2304	-8.95029	1.29109e-12	9.7434e-10	18.4727	VIM	7431
7050019	-1.91892	10.3163	-7.70982	1.61666e-10	3.59793e-08	13.808	VIM	7431
6100259	1.30603	9.97723	6.59112	1.28511e-08	1.04289e-06	9.57947	VSNL1	7447
1170553	1.16536	9.2717	6.5753	1.3667e-08	1.09539e-06	9.52003	VSNL1	7447
2810451	1.10132	7.09275	4.62786	2.04943e-05	0.00034641	2.49222	WDR72	256764
7650068	1.45951	7.66441	10.693	1.77942e-15	1.30685e-11	24.8082	WDR86	349136
830615	1.13698	6.92034	6.0333	1.11083e-07	5.51231e-06	7.49828	ZDHHC19	131540
5490161	1.13365	7.76113	5.18966	2.67764e-06	7.25413e-05	4.43787	ZDHHC22	283576
7050300	-1.1744	8.1603	-7.22131	1.09615e-09	1.57082e-07	11.9579	ZFP36L2	678
6620608	1.05188	6.81195	3.98374	0.000187561	0.0020305	0.393432	ZNF248	57209
270228	1.01879	6.06943	4.57409	2.47872e-05	0.000403483	2.31108	ZNF311	282890
6650672	1.40274	5.64313	5.90742	1.79884e-07	8.18026e-06	7.03376	ZNF439	90594
4850577	1.09512	5.95235	5.88077	1.99158e-07	8.89158e-06	6.93571	ZNF483	158399
3780674	-1.17382	5.26052	-5.8781	2.01199e-07	8.96907e-06	6.92589	ZNF503	84858
2940647	1.02427	8.25099	4.66508	1.79573e-05	0.000315698	2.61816	ZNF559	84527
1410300	1.20741	5.91356	5.06949	4.16643e-06	0.000102083	4.01422	ZNF560	147741
6290035	1.11625	4.78855	7.59579	2.52713e-10	5.11997e-08	13.3762	ZNF662	389114

## Sheet: T PSCs vs UD PSCs
row.names	logFC	AveExpr	t	P.Value	adj.P.Val	B	Symbol	Entrez
2690040	-1.30237	5.8013	-3.83075	0.000310141	0.00306975	-0.0902942	ABHD12B	145447
4880437	-1.26901	5.63496	-3.27004	0.00179101	0.0120179	-1.72479	ABHD12B	145447
1010114	-1.13862	6.9993	-7.50238	3.64409e-10	6.73285e-08	13.022	ACOX2	8309
4180292	1.15269	6.37447	6.43923	2.31848e-08	1.65315e-06	9.00572	ACSM3	6296
4670544	1.01094	9.41183	6.7411	7.16534e-09	6.34303e-07	10.1407	ACSS2	55902
4490524	1.00505	9.21049	6.62756	1.11522e-08	9.20279e-07	9.71298	ACSS2	55902
5080132	-2.76059	8.98641	-5.17695	2.80627e-06	7.31499e-05	4.38523	ACTA1	58
6480059	-2.01484	7.99582	-4.9845	5.68393e-06	0.000128298	3.70877	ACTA2	59
4260201	-2.5876	9.36771	-8.13035	3.12006e-11	9.42034e-09	15.3998	ACTC1	70
4610431	-2.17087	8.59415	-5.79148	2.79896e-07	1.19105e-05	6.60198	ACTG2	72
5910148	1.15217	9.41569	6.63413	1.08704e-08	9.04646e-07	9.73772	ACYP1	97
3440689	1.06684	8.33151	5.7271	3.57471e-07	1.43804e-05	6.3663	ACYP1	97
2030161	-1.68908	7.56571	-4.98256	5.72414e-06	0.000128758	3.70202	AFP	174
450553	-1.73908	6.94959	-6.35317	3.23639e-08	2.18063e-06	8.6835	AHNAK	79026
2350274	1.10762	6.58548	4.49216	3.30611e-05	0.000525845	2.02771	AHSP	51327
3800047	1.19942	7.99343	6.66326	9.70472e-09	8.16892e-07	9.84737	AIF1	199
160148	1.0134	10.1313	5.60394	5.69745e-07	2.04648e-05	5.91748	AK3L1	205
7210632	1.25643	8.02146	6.45935	2.14441e-08	1.55547e-06	9.08112	AKR1C3	8644
5270519	-1.34435	4.90709	-5.26852	1.99981e-06	5.62725e-05	4.71039	ALPK2	115701
5890564	1.06128	7.60145	7.89775	7.7461e-11	1.91224e-08	14.5202	ANKDD1A	348094
6560112	-1.44096	5.41832	-5.21085	2.476e-06	6.65855e-05	4.50537	ANKRD1	27063
6520215	-2.98111	6.81367	-6.58705	1.30561e-08	1.03383e-06	9.56063	ANXA1	301
770730	-1.25615	8.18872	-6.39391	2.76386e-08	1.91495e-06	8.83596	ANXA2	302
3520328	-1.12001	5.70413	-5.82355	2.47724e-07	1.0878e-05	6.71964	ANXA2	302
4070438	-1.16229	5.11017	-4.01318	0.000170078	0.00191456	0.475334	APLNR	187
6380020	-1.0638	4.93561	-4.81891	1.03553e-05	0.000204991	3.13491	APOA2	336
3170068	-1.28822	6.50342	-4.74832	1.33421e-05	0.000250814	2.89279	APOBEC3B	9582
1410408	-1.16269	5.3917	-4.32461	5.91798e-05	0.000833425	1.47438	ARID5B	84159
2370064	1.16598	9.06221	7.8593	9.00388e-11	2.15046e-08	14.3746	ASGR1	432
2640544	-1.12022	10.4048	-6.87806	4.1983e-09	4.31236e-07	10.6576	ASS1	445
110433	-1.16542	10.2632	-6.48855	1.91464e-08	1.40616e-06	9.19063	ASS1	445
3990092	1.02698	7.45975	3.53935	0.000785915	0.00640468	-0.960509	ATP1A2	477
2030414	1.32971	6.69244	5.52637	7.63143e-07	2.61903e-05	5.63625	BCHE	590
1450240	1.01802	8.21376	5.04585	4.54316e-06	0.000107873	3.92334	BEX5	340542
6280440	-1.35785	5.40099	-7.93758	6.62842e-11	1.7081e-08	14.6709	BIK	638
4280577	-1.43084	6.16831	-8.81872	2.14635e-12	1.21256e-09	17.9872	BMP2	650
990075	-1.6328	7.47259	-7.72385	1.5302e-10	3.28121e-08	13.8616	BMP4	652
6580008	1.03494	5.84689	6.05606	1.01789e-07	5.46665e-06	7.5773	C15orf27	123591
2760601	1.10231	5.64562	5.40261	1.21374e-06	3.74791e-05	5.19007	C16orf73	254528
1450682	1.27026	10.2866	7.22977	1.06042e-09	1.46944e-07	11.9886	C18orf56	494514
1850201	1.32508	8.58378	6.17741	6.38176e-08	3.7646e-06	8.02786	C19orf46	163183
4890670	1.01093	5.80789	6.54476	1.53901e-08	1.17738e-06	9.40168	C1orf61	10485
5090079	-1.32355	5.59109	-6.38632	2.84637e-08	1.96286e-06	8.80754	C1QTNF1	114897
7570133	1.92789	6.511	9.94146	2.93701e-14	4.54108e-11	22.1264	C22orf15	150248
4280327	1.0586	5.52538	7.07596	1.93643e-09	2.41835e-07	11.406	C2orf82	389084
6840370	1.61057	7.07881	8.55361	5.99849e-12	2.7534e-09	16.9941	C6orf126	389383
2570068	1.27576	7.95903	6.78886	5.94729e-09	5.56412e-07	10.3208	C6orf57	135154
870630	-1.19013	8.35021	-7.32092	7.42002e-10	1.1353e-07	12.334	CA2	760
1980328	-1.15698	7.98063	-5.37891	1.3261e-06	4.02107e-05	5.10499	CACNB3	784
5080180	1.10141	6.62337	7.37309	6.04825e-10	9.79276e-08	12.5318	CACNG6	59285
4610209	1.16099	7.63617	6.52855	1.63909e-08	1.24745e-06	9.34079	CALML4	91860
1070215	-1.66722	8.08103	-4.67603	1.72708e-05	0.000307306	2.64644	CAV1	857
2630577	-1.17311	5.58059	-4.536	2.83464e-05	0.000462116	2.17416	CAV2	858
620360	-1.16335	5.8714	-4.02617	0.000162868	0.00185023	0.516207	CAV2	858
6130047	1.05343	8.58234	7.0396	2.23253e-09	2.68791e-07	11.2684	CCDC151	115948
7210136	1.29644	5.53267	7.85166	9.27705e-11	2.18026e-08	14.3457	CD19	930
5860152	-1.90124	6.31923	-5.75337	3.23537e-07	1.33072e-05	6.46238	CD44	960
770167	1.14683	6.66357	6.491	1.89645e-08	1.3998e-06	9.19986	CD79B	974
3800241	-2.778	6.45879	-9.23487	4.31935e-13	3.34422e-10	19.5351	CDH6	1004
670286	-1.36073	8.30974	-7.73791	1.44826e-10	3.16276e-08	13.9148	CDK6	1021
5220360	1.44963	5.62724	6.68903	8.7777e-09	7.51785e-07	9.94443	CECR4	100130717
1770593	-1.10113	5.19325	-4.70389	1.56388e-05	0.000282886	2.74116	CH25H	9023
7550112	-1.04232	9.88676	-5.18512	2.72289e-06	7.14837e-05	4.41417	CITED2	10370
610154	1.72448	7.781	6.88969	4.0118e-09	4.15095e-07	10.7015	CLDND2	125875
5490341	-2.31122	9.31049	-7.2869	8.47782e-10	1.23907e-07	12.2051	CLEC2D	29121
7570494	1.28215	8.93049	7.55684	2.94377e-10	5.5797e-08	13.2285	CNFN	84518
4850630	-1.24488	6.79438	-6.55555	1.47579e-08	1.14694e-06	9.44221	CNN1	1264
4120424	-1.20929	8.90844	-8.49055	7.66452e-12	3.17128e-09	16.7572	COCH	1690
3460743	-1.13109	7.32896	-5.47103	9.39424e-07	3.09389e-05	5.43637	COL11A1	1301
3060095	-1.20355	5.07315	-5.90307	1.82905e-07	8.46172e-06	7.01205	COL12A1	1303
6960142	-1.69844	8.99702	-4.98049	5.76751e-06	0.000129634	3.69479	COL1A1	1277
6060612	-1.46645	9.8883	-6.00398	1.24306e-07	6.33943e-06	7.38451	COL1A2	1278
4040671	-1.39701	8.96619	-5.23624	2.25395e-06	6.18824e-05	4.59555	COL1A2	1278
2120021	-2.45418	5.30058	-5.63054	5.1528e-07	1.89691e-05	6.01419	COL3A1	1281
2630053	-1.10534	5.83869	-8.09419	3.59335e-11	1.05562e-08	15.2632	COL4A3BP	10087
4920369	-1.47464	7.79686	-5.69481	4.04029e-07	1.57835e-05	6.24838	COL5A1	1289
7570598	-1.09327	8.17718	-4.84223	9.5206e-06	0.000191829	3.21524	COL6A1	1291
3390458	-1.29616	6.51495	-5.54401	7.14135e-07	2.47688e-05	5.70011	COL6A2	1292
2750356	-1.12571	5.47323	-5.10212	3.69634e-06	9.10203e-05	4.12104	COL6A2	1292
6250192	-1.12075	6.11779	-3.62571	0.000599019	0.00518638	-0.707096	COL6A3	1293
2490593	-1.22064	7.46644	-5.33005	1.591e-06	4.66455e-05	4.93001	COL7A1	1294
3360452	-1.21885	5.06374	-4.28703	6.73473e-05	0.000924481	1.35173	COL8A1	1295
2510091	-1.40293	5.19979	-3.48361	0.000934724	0.00732055	-1.12198	COL8A1	1295
3140047	1.01604	8.06271	4.69509	1.61369e-05	0.000290119	2.71124	CROP	51747
6370541	-1.47257	6.28223	-3.42422	0.00112255	0.00844266	-1.29216	CST1	1469
6450543	-1.42501	10.0033	-9.19274	5.07737e-13	3.72895e-10	19.3791	CST3	1471
3420253	1.15777	9.59592	8.00487	5.09473e-11	1.36062e-08	14.9255	CSTF3	1479
650598	1.03499	10.456	7.34327	6.79785e-10	1.06224e-07	12.4188	CSTF3	1479
1010367	1.20583	8.08751	5.70443	3.8956e-07	1.53108e-05	6.2835	CSTF3	1479
4860546	-1.34308	7.65824	-5.21917	2.40094e-06	6.49471e-05	4.53491	CTHRC1	115908
4890689	-1.06244	5.63681	-4.21665	8.56794e-05	0.00111917	1.12353	CTHRC1	115908
540377	-1.06057	7.32166	-3.39499	0.00122762	0.00903998	-1.37521	CXCL5	6374
450424	-1.31859	6.18044	-6.60172	1.23318e-08	9.9525e-07	9.6158	CXCR7	57007
160398	-1.29096	5.66633	-5.13123	3.32119e-06	8.38922e-05	4.22365	CYP26A1	1592
7550386	-1.39603	6.07006	-4.4233	4.20478e-05	0.00063313	1.79901	CYP26A1	1592
5270072	-1.62009	9.12348	-4.20306	8.97393e-05	0.00116084	1.07968	CYP26A1	1592
7650296	-1.38799	4.90397	-3.50485	0.000875114	0.00694629	-1.06065	DCN	1634
5560398	-1.07909	9.1114	-9.53698	1.36076e-13	1.59612e-10	20.6492	DEGS1	8560
7040670	-1.19967	8.34096	-6.80372	5.6121e-09	5.45839e-07	10.3769	DHRS3	9249
5570102	-2.07504	5.49089	-7.58896	2.59563e-10	5.04978e-08	13.3503	DKK1	22943
6510259	-2.96959	6.6997	-6.69202	8.67618e-09	7.45264e-07	9.95568	DLK1	8788
3370561	-1.46497	5.46505	-4.85605	9.05749e-06	0.000184395	3.26292	DLK1	8788
3370767	-1.10564	5.02104	-4.54873	2.71045e-05	0.000445081	2.21683	DLX5	1749
7320435	1.2655	9.45644	6.71426	7.95555e-09	6.95566e-07	10.0395	DPM3	54344
2850520	1.16456	9.22501	6.37466	2.97791e-08	2.03921e-06	8.7639	DPM3	54344
7050709	-2.53968	7.62476	-8.9803	1.14994e-12	7.18759e-10	18.5899	DRD4	1815
4570253	-1.08137	5.87023	-6.84754	4.72971e-09	4.75838e-07	10.5423	DTNA	1837
6350164	-1.37609	8.50428	-6.8212	5.24201e-09	5.20252e-07	10.4429	DTNA	1837
7320072	-1.08876	5.80632	-6.39932	2.70657e-08	1.88862e-06	8.85619	DTNA	1837
5260288	1.97895	10.5813	8.02557	4.69868e-11	1.3022e-08	15.0038	DUSP6	1848
6250468	1.76024	7.25586	7.29288	8.28143e-10	1.21642e-07	12.2278	DUSP6	1848
7040386	-1.75464	5.70699	-6.96145	3.03059e-09	3.38947e-07	10.9728	EDN1	1906
7040201	-1.02682	6.52018	-3.98819	0.000184811	0.0020449	0.396976	EFCBP1	64168
3830563	1.11286	6.24847	6.62426	1.12962e-08	9.29551e-07	9.70058	EFHC2	80258
6250612	-1.05142	7.49077	-8.50233	7.32139e-12	3.07258e-09	16.8014	EML1	2009
1170093	-1.15023	8.73406	-8.28544	1.70347e-11	6.25536e-09	15.985	EML1	2009
3940435	-1.02308	5.11155	-3.12429	0.00275423	0.016797	-2.12105	EMP1	2012
3460390	1.00923	6.07275	4.29145	6.63321e-05	0.000913566	1.36613	EMX1	2016
4120446	1.02935	5.98562	4.11787	0.000119756	0.00145555	0.806652	EMX1	2016
2490152	-1.01207	5.92503	-5.07383	4.10067e-06	9.89855e-05	4.02154	ENPP2	5168
7320372	-1.35198	5.24224	-5.48687	8.85223e-07	2.95513e-05	5.49352	EOMES	8320
7610131	-1.06635	5.27381	-4.05785	0.000146507	0.00170318	0.616142	EPAS1	2034
6480491	-1.00044	7.66268	-8.27685	1.76149e-11	6.2823e-09	15.9526	EPB41L5	57669
7320646	-1.05414	6.4676	-7.43318	4.77922e-10	8.30765e-08	12.7597	EPB41L5	57669
6650482	-1.41403	6.66648	-5.75838	3.17433e-07	1.31527e-05	6.48072	EPHA4	2043
770746	1.21165	9.30348	6.98271	2.78894e-09	3.18796e-07	11.0532	ETV5	2119
3610735	1.22652	7.52522	7.09712	1.78255e-09	2.27678e-07	11.4861	F12	2161
3130743	1.09582	6.40241	5.11284	3.5536e-06	8.83198e-05	4.1588	FABP6	2172
6770259	1.08813	6.56099	4.82306	1.02017e-05	0.000202771	3.14919	FABP6	2172
840035	-1.46282	5.86088	-8.22929	2.12049e-11	7.24346e-09	15.7733	FAM71F1	84691
1090725	1.14556	8.3255	8.55997	5.85211e-12	2.72885e-09	17.018	FAM72D	728833
6960333	1.01415	6.94151	5.95295	1.51141e-07	7.3878e-06	7.19599	FAM80B	57494
3170273	-1.35428	5.63097	-4.88364	8.19762e-06	0.000169473	3.35831	FER1L3	26509
3930168	-1.47675	7.26088	-7.63009	2.20934e-10	4.41523e-08	13.5062	FEZ1	9638
360427	-1.49521	7.76764	-6.32617	3.59285e-08	2.37719e-06	8.58258	FEZ1	9638
3290458	-1.30731	10.1766	-4.86784	8.67961e-06	0.000178059	3.30367	FEZ1	9638
50528	-1.22882	5.20181	-7.03478	2.27499e-09	2.71677e-07	11.2502	FEZF1	389549
3710554	1.06917	7.48306	8.41832	1.01514e-11	4.08517e-09	16.4855	FGD5	152273
6520139	-1.07542	10.0186	-4.94585	6.54237e-06	0.000143282	3.57411	FGFR3	2261
6270437	-1.083	8.43843	-6.17125	6.53492e-08	3.82423e-06	8.00497	FJX1	24147
6330653	1.26775	6.9358	6.36519	3.08914e-08	2.09459e-06	8.72848	FLJ45244	400242
580491	-1.54932	7.96891	-5.31109	1.70731e-06	4.93171e-05	4.86224	FLNC	2318
2320626	-2.28454	6.11465	-9.44706	1.91741e-13	2.0532e-10	20.3185	FLRT3	23767
3170204	1.03317	6.19351	4.76334	1.26431e-05	0.000239777	2.94419	FOXJ1	2302
7330026	-1.12566	11.3621	-9.37679	2.50803e-13	2.30245e-10	20.0596	FRAT2	23401
3370113	-2.08675	7.54861	-7.12955	1.57002e-09	2.05775e-07	11.6089	FRZB	2487
6020286	-2.34669	9.1146	-9.43253	2.02685e-13	2.0532e-10	20.265	FST	10468
1260068	-1.90852	6.51491	-9.31542	3.17197e-13	2.58842e-10	19.833	FST	10468
3290301	-1.19399	5.90282	-6.66174	9.7624e-09	8.194e-07	9.84164	FZD8	8325
1440477	-1.43541	5.95643	-5.49315	8.6461e-07	2.8929e-05	5.51618	GAD1	2571
3840192	-1.1477	5.38282	-4.90981	7.45651e-06	0.0001568	3.44896	GAD1	2571
4670204	-1.00458	6.70329	-6.72488	7.63301e-09	6.71362e-07	10.0795	GAP43	2596
7610639	1.01474	5.4763	6.81799	5.30814e-09	5.25041e-07	10.4307	GCK	2645
870600	-1.21284	7.37592	-5.71491	3.74384e-07	1.48827e-05	6.32177	GCNT1	2650
3060475	1.03951	6.65254	4.80644	1.08306e-05	0.000212965	3.09202	GLB1L3	112937
6220746	-1.31459	4.82782	-5.15339	3.06098e-06	7.85348e-05	4.3019	GLIPR1	11010
6940280	-1.76982	5.59073	-7.41177	5.19755e-10	8.8215e-08	12.6785	GPR177	79971
4250711	-1.83298	6.91311	-6.91479	3.63707e-09	3.84338e-07	10.7964	GPR177	79971
6220075	-1.15523	5.11103	-6.79588	5.78662e-09	5.53346e-07	10.3473	GPR177	79971
6130136	-1.35045	5.29581	-6.56698	1.41165e-08	1.10586e-06	9.48516	GPR177	79971
2650379	-1.45489	5.47945	-4.39888	4.57716e-05	0.000677055	1.71836	GREM1	26585
3850364	-1.34629	7.74598	-4.58671	2.3707e-05	0.000398297	2.34441	GRPR	2925
2260730	1.13441	9.27822	6.74098	7.16848e-09	6.34303e-07	10.1402	GSTO2	119391
5340017	-1.82224	5.89186	-5.52414	7.69562e-07	2.63381e-05	5.6282	H19	283120
3420035	-2.99993	5.52128	-7.42873	4.86325e-10	8.40399e-08	12.7428	HAND1	9421
2060202	-2.09089	5.85401	-6.21363	5.54977e-08	3.40367e-06	8.16271	HAPLN1	1404
4040170	1.15498	7.53122	5.83022	2.4151e-07	1.0637e-05	6.74412	HBQ1	3049
610201	1.06971	10.3446	6.85841	4.53318e-09	4.59178e-07	10.5834	HES6	55502
4900731	1.01322	6.5859	4.88366	8.19728e-06	0.000169473	3.35835	HLA-DMB	3109
6960484	2.65417	6.90728	8.92289	1.43509e-12	8.60382e-10	18.376	HMX2	3167
4920523	-1.2029	5.83604	-6.77642	6.243e-09	5.71341e-07	10.2739	HOXC6	3223
2510593	-1.11488	10.9827	-5.29898	1.78592e-06	5.14363e-05	4.81901	HRASLS3	11145
1580037	1.78422	6.4597	8.01012	4.99121e-11	1.35197e-08	14.9453	HRC	3270
6330575	1.09555	6.37509	5.87966	2.00004e-07	9.13767e-06	6.92589	HSPA12B	116835
670386	-1.61292	10.4662	-6.18556	6.18436e-08	3.70016e-06	8.0582	ID1	3397
580692	-1.22613	5.81456	-5.17495	2.82706e-06	7.33661e-05	4.37815	ID1	3397
5090215	-1.04641	8.49469	-4.77167	1.2271e-05	0.000234617	2.97272	IFI6	2537
4920131	1.02882	10.6795	8.20501	2.33125e-11	7.53943e-09	15.6816	IGDCC3	9543
6590132	-2.31704	7.23669	-7.77412	1.25675e-10	2.83996e-08	14.052	IGFBP3	3486
6840372	-2.04309	6.58283	-7.63519	2.16567e-10	4.41523e-08	13.5255	IGFBP3	3486
2190674	-1.76675	7.28441	-4.77197	1.22582e-05	0.000234598	2.97372	IGFBP5	3488
2120524	-1.61465	6.88789	-3.99101	0.000183088	0.00203041	0.405811	IGFBP5	3488
3400538	-1.76775	5.82903	-5.0449	4.55895e-06	0.000108007	3.92002	IGFBP7	3490
7550156	1.53564	8.12302	9.35096	2.76847e-13	2.42685e-10	19.9643	IGSF21	84966
3440754	-1.04079	5.26419	-5.13782	3.24158e-06	8.22841e-05	4.24692	IL32	9235
6040634	-1.60017	9.52659	-4.42358	4.20056e-05	0.00063282	1.79997	IRX2	153572
5690408	-1.41289	8.48344	-4.58666	2.37112e-05	0.000398297	2.34425	IRX3	79191
3310022	-1.00644	5.51224	-4.94867	6.4756e-06	0.000142178	3.58393	IRX5	10265
4760553	-1.37887	5.4558	-6.06926	9.67556e-08	5.20584e-06	7.62623	ISL1	3670
2100253	1.19843	7.41134	6.79432	5.8219e-09	5.53346e-07	10.3414	JAKMIP2	9832
5360685	-1.11186	8.34873	-8.27489	1.77496e-11	6.2823e-09	15.9453	KCNN2	3781
5690475	-1.04686	6.4956	-6.00613	1.23283e-07	6.30958e-06	7.39248	LAYN	143903
4570255	-1.55008	5.59313	-6.55583	1.47419e-08	1.14694e-06	9.44326	LEF1	51176
2810601	-1.30301	5.77222	-6.54789	1.52037e-08	1.16921e-06	9.41345	LEF1	51176
3180615	1.13242	6.44942	5.87114	2.06615e-07	9.36687e-06	6.89454	LEMD1	93273
4280524	-1.20739	9.22716	-5.41468	1.16019e-06	3.62199e-05	5.23344	LEPREL1	55214
4150068	-1.11901	5.2899	-4.45209	3.80333e-05	0.000587745	1.89442	LGI1	9211
2230091	1.20599	9.12843	9.59315	1.09876e-13	1.42512e-10	20.8554	LHPP	64077
1770754	-1.9255	6.34346	-7.41043	5.22498e-10	8.8215e-08	12.6734	LIMCH1	22998
3830093	-1.06739	8.22327	-6.21643	5.49008e-08	3.3741e-06	8.17316	LMCD1	29995
6980543	-1.31716	5.49861	-4.15849	0.000104398	0.00130174	0.936465	LMO1	4004
5360301	2.04951	7.50939	7.47381	4.07586e-10	7.3458e-08	12.9137	LMO3	55885
4850546	1.2035	7.45717	4.63684	1.9852e-05	0.00034488	2.51358	LOC157627	157627
4180431	1.02906	9.30854	3.89801	0.00024892	0.00259034	0.11646	LOC205251	205251
4730451	1.31665	5.92076	4.7648	1.25771e-05	0.000238835	2.94918	LOC339535	339535
4760097	-1.14985	9.49963	-4.85853	8.9765e-06	0.000183254	3.27151	LOC401720	401720
1300215	-1.74713	5.54498	-9.54794	1.3051e-13	1.59612e-10	20.6895	LOC729402	729402
4920706	1.068	7.5261	7.36813	6.16693e-10	9.79276e-08	12.513	LOC791120	791120
4590561	-1.21787	8.01509	-4.35267	5.37174e-05	0.0007728	1.56632	LOC91461	91461
3940017	-1.24261	5.02132	-3.83368	0.000307194	0.0030488	-0.0813258	LOX	4015
1050356	-1.06742	6.41853	-4.97506	5.88269e-06	0.000131719	3.67586	LPAR1	1902
6110746	-1.00331	5.42156	-6.89874	3.87244e-09	4.03407e-07	10.7357	LRRC17	10234
4480035	-1.37477	6.56612	-5.90991	1.78182e-07	8.28236e-06	7.03728	LRRC17	10234
3830047	-1.16876	5.54378	-6.70319	8.30645e-09	7.17702e-07	9.99778	LRRC61	65999
2230538	-1.1396	5.43129	-5.50742	8.19479e-07	2.76393e-05	5.56774	LRRN3	54674
2490364	-2.29791	5.14984	-5.43071	1.09265e-06	3.4552e-05	5.2911	LUM	4060
2370279	1.0718	7.39004	5.8187	2.52347e-07	1.10151e-05	6.70182	MACROD1	28992
2060440	1.32397	6.94934	4.79591	1.12485e-05	0.000218983	3.05584	MAFB	9935
2710524	-1.54788	9.13621	-11.8999	2.26065e-17	3.62366e-13	29.0003	MAP1B	4131
1710731	1.01862	7.09985	7.22652	1.07401e-09	1.47435e-07	11.9763	MATR3	9782
3780681	1.03161	8.78138	7.01567	2.45158e-09	2.8808e-07	11.1779	MBP	4155
20358	-1.3146	5.0691	-5.6307	5.14975e-07	1.89691e-05	6.01476	MEIS2	4212
2000438	1.09669	6.47493	6.19355	5.99669e-08	3.62403e-06	8.08794	MFNG	4242
6480494	1.076	9.32088	8.50739	7.17861e-12	3.07258e-09	16.8205	MGMT	4255
2260349	2.92614	9.73984	10.1619	1.28248e-14	2.89811e-11	22.9238	MIR1974	100302207
2060201	-1.08922	6.02521	-4.93443	6.81935e-06	0.000146442	3.53443	MMP24	10893
1090338	1.06596	8.44104	6.76893	6.42822e-09	5.82845e-07	10.2456	MNS1	55329
240228	-1.3938	6.00899	-8.76129	2.68051e-12	1.43173e-09	17.7725	MRGPRF	219928
1010333	-1.34479	6.22152	-4.67649	1.72427e-05	0.000306993	2.64799	MSX1	4487
2070288	-1.43036	9.02684	-2.78697	0.00713061	0.0354893	-2.98744	MT1E	4493
450615	-1.54191	8.65405	-3.51947	0.000836177	0.00671158	-1.01827	MT2A	4502
5310437	-1.16668	7.766	-5.15886	2.99988e-06	7.71695e-05	4.32123	MYL9	10398
2480327	-1.31772	7.60863	-5.13067	3.32803e-06	8.39604e-05	4.22168	MYL9	10398
6840092	1.07075	5.44935	4.41113	4.38654e-05	0.000653798	1.75879	MYLPF	29895
4670592	-1.33695	5.41326	-5.32904	1.597e-06	4.67281e-05	4.92639	MYOF	26509
5090156	-1.0989	7.32767	-4.41257	4.36458e-05	0.00065251	1.76356	NBL1	4681
2350156	1.0103	7.7996	5.77028	3.03398e-07	1.27509e-05	6.52429	NCRNA00085	147650
1580161	-1.08552	8.23449	-3.81486	0.00032659	0.00320235	-0.138836	NETO2	81831
4290040	-1.46395	5.3384	-5.33602	1.55603e-06	4.57698e-05	4.95136	NPPB	4879
7380202	-1.4749	5.04274	-5.11256	3.55725e-06	8.83359e-05	4.15781	NR2F2	7026
5720424	-1.47836	5.08663	-6.90131	3.83379e-09	4.00802e-07	10.7454	NRP1	8829
4220326	1.2088	9.90366	3.97883	0.000190646	0.00209839	0.367672	NTS	4922
5260215	-1.00642	6.62927	-5.84258	2.30393e-07	1.01932e-05	6.78954	OPTN	10133
3610681	1.12673	6.93766	5.29213	1.83195e-06	5.24534e-05	4.79457	OR2A9P	441295
3460546	-1.46214	7.00961	-6.22487	5.31427e-08	3.2729e-06	8.20458	OTX2	5015
1820541	-1.4695	9.12474	-5.46621	9.56591e-07	3.12589e-05	5.41896	OTX2	5015
1820196	1.06268	6.22828	6.31603	3.73662e-08	2.44469e-06	8.54469	OVGP1	5016
3780053	-1.38323	9.19517	-8.00883	5.01632e-11	1.35197e-08	14.9405	PALLD	23022
7320669	-1.55476	7.42334	-4.32126	5.98677e-05	0.000840695	1.46342	PAMR1	25891
730754	-1.59908	5.4821	-6.88199	4.13424e-09	4.26146e-07	10.6724	PAPPA	5069
6480753	-1.29903	8.22906	-5.86528	2.11288e-07	9.51268e-06	6.87298	PCDH18	54510
5960762	-1.03638	9.92919	-4.62972	2.03597e-05	0.000351522	2.48951	PCDH18	54510
360367	-2.04392	6.58017	-10.627	2.27028e-15	1.11157e-11	24.5879	PCDH7	5099
2480577	-1.0755	6.41269	-3.86449	0.000277814	0.00282595	0.0131605	PDE4B	5142
6940609	-1.17587	5.03498	-5.63367	5.09213e-07	1.88402e-05	6.02559	PDGFRA	5156
770463	-1.16714	6.16946	-8.51756	6.90053e-12	3.07147e-09	16.8587	PDLIM3	27295
6330008	-1.23598	7.00579	-8.1094	3.38613e-11	1.00479e-08	15.3206	PDLIM3	27295
6980113	-1.02372	9.05091	-7.27992	8.71292e-10	1.26088e-07	12.1786	PHACTR2	9749
770411	-1.16222	7.88129	-7.61793	2.31717e-10	4.59943e-08	13.4601	PHF15	23338
2000373	-1.45599	4.92835	-5.28097	1.90949e-06	5.40416e-05	4.75476	PITX1	5307
3990494	-1.01111	8.94604	-3.85709	0.000284617	0.0028766	-0.00958333	PKDCC	91461
3610615	1.73211	7.791	4.32712	5.86713e-05	0.000829046	1.48257	PKIB	5570
50626	1.07937	9.33644	5.90748	1.79846e-07	8.34649e-06	7.02831	PLA2G3	50487
1990672	1.93143	8.66729	5.04568	4.54596e-06	0.000107873	3.92275	PLA2G4C	8605
3710044	-1.03638	5.74501	-4.02191	0.000165198	0.00187159	0.502801	PLAT	5327
670711	-1.35005	8.54843	-4.92259	7.1188e-06	0.000151433	3.4933	PLCL2	23228
6450274	1.16656	8.18466	9.43325	2.02126e-13	2.0532e-10	20.2677	POLR3G	10622
1050097	1.362	7.36435	6.78465	6.0459e-09	5.62058e-07	10.3049	POU3F1	5453
770634	-1.51979	8.25905	-6.55084	1.50306e-08	1.16505e-06	9.42452	PRDM14	63978
5860689	-1.35297	8.31152	-4.78335	1.17673e-05	0.000227426	3.01276	PRODH	5625
2190184	-1.21132	6.67923	-4.38744	4.76257e-05	0.000700601	1.68063	PRSS23	11098
730221	-1.05882	9.41534	-10.2735	8.4473e-15	2.06797e-11	23.3254	PTPLA	9200
5490689	1.42897	6.00586	6.93189	3.40194e-09	3.71208e-07	10.861	PVALB	5816
4850500	-1.15672	9.2744	-9.94268	2.92361e-14	4.54108e-11	22.1308	PVRL3	25945
540156	-1.01248	9.93863	-8.20884	2.2966e-11	7.53943e-09	15.6961	PVRL3	25945
3460739	1.70854	11.0425	3.5824	0.000686706	0.00577815	-0.834663	RAB17	64284
5820056	1.65901	7.88101	8.29464	1.64344e-11	6.11131e-09	16.0197	RDM1	201299
6100278	1.50577	7.18347	9.32814	3.02113e-13	2.53577e-10	19.88	RFESD	317671
1710142	-1.07125	5.03487	-3.96184	0.000201686	0.00219198	0.314613	RGS4	5999
2640719	1.3016	8.41608	5.11873	3.47746e-06	8.67209e-05	4.17957	RN7SK	125050
990176	1.06192	6.64852	3.59397	0.000662145	0.00562006	-0.800668	RN7SK	125050
10019	1.13009	7.77198	4.73217	1.41362e-05	0.000262337	2.83759	RNF165	494470
5670152	2.00888	8.44605	6.92558	3.48684e-09	3.72044e-07	10.8372	RNU1-3	26869
2970482	1.97379	8.76043	7.01583	2.45008e-09	2.8808e-07	11.1785	RNU1-5	26863
7330681	1.32383	8.62995	5.24697	2.1661e-06	6.01451e-05	4.63371	RNU1A3	26871
2360091	2.03828	8.2559	6.92498	3.49496e-09	3.72044e-07	10.8349	RNU1G2	26864
1010450	1.59353	7.05915	8.27939	1.74409e-11	6.2823e-09	15.9622	RNY1	6084
5550414	-1.33161	8.63604	-5.81015	2.60698e-07	1.13292e-05	6.67045	RPRM	56475
2100561	-1.12244	5.94267	-4.79873	1.1135e-05	0.000217496	3.06553	SALL3	27164
4670273	1.07868	5.57661	6.85755	4.54848e-09	4.59178e-07	10.5801	SCARNA12	677777
360292	1.9917	7.68265	8.76227	2.67038e-12	1.43173e-09	17.7761	SCARNA13	677768
2600403	1.34392	5.73639	6.6205	1.14627e-08	9.35388e-07	9.68644	SCARNA8	677776
4210427	-1.43016	9.54463	-4.1834	9.59416e-05	0.00122118	1.01641	SCGB3A2	117156
4280402	1.20148	8.38639	10.2818	8.1883e-15	2.06797e-11	23.3553	SELV	348303
1230156	-1.84389	6.1195	-7.05724	2.08361e-09	2.52934e-07	11.3352	SERPINB9	5272
770408	-1.23632	6.27667	-3.90779	0.000241048	0.00252993	0.146702	SERPINE1	5054
6400717	-1.01553	5.31697	-3.25205	0.00188981	0.0125519	-1.77436	SFTA1P	207107
4260047	2.99695	6.56058	5.34194	1.52208e-06	4.48937e-05	4.97255	SIX6	4990
6860082	1.09384	8.52425	10.6461	2.11519e-15	1.11157e-11	24.6558	SLC16A5	9121
5960053	-1.01962	6.34005	-6.78535	6.0292e-09	5.62058e-07	10.3076	SMYD2	56950
6330730	-1.12283	5.00819	-4.25895	7.41527e-05	0.00099319	1.26045	SNAI2	6591
6510156	2.46997	7.23713	8.78167	2.47718e-12	1.37306e-09	17.8487	SNORA12	677800
4230477	1.00123	8.30627	6.74116	7.16369e-09	6.34303e-07	10.1409	SNORA76	677842
2510164	1.17974	8.63877	5.31417	1.68783e-06	4.89956e-05	4.87326	SNORD3A	780851
580161	1.31268	7.37089	5.41836	1.1443e-06	3.58382e-05	5.2467	SNORD3C	780853
380685	1.28056	8.96004	5.97014	1.41513e-07	6.9987e-06	7.25946	SNORD3D	780854
2570538	-2.7976	9.09475	-5.51411	7.99133e-07	2.72345e-05	5.59193	SOX21	11166
4780626	-1.07654	4.9594	-6.83299	5.00629e-09	5.00238e-07	10.4874	SP5	389058
730576	1.18981	10.0725	6.19446	5.97569e-08	3.61955e-06	8.09133	SPRY4	81848
2100521	1.02055	6.11558	6.68478	8.92434e-09	7.61261e-07	9.92841	STARD8	9754
2360326	-1.98998	9.84125	-5.60873	5.59521e-07	2.0204e-05	5.93491	TAGLN	6876
650678	-1.38345	12.1216	-4.53842	2.81066e-05	0.000459737	2.18225	TAGLN	6876
1570646	-2.91128	5.9837	-8.61014	4.81616e-12	2.35807e-09	17.2063	TFAP2A	7020
4640204	-1.12876	4.87552	-5.39594	1.24435e-06	3.82376e-05	5.16614	TFAP2A	7020
1340039	-1.52888	6.49045	-6.04532	1.06072e-07	5.62471e-06	7.53753	TFPI	7035
4850731	-1.47484	6.80573	-5.69884	3.97903e-07	1.55856e-05	6.26309	TFPI	7035
1580435	-1.04389	5.37539	-3.43588	0.00108305	0.00819596	-1.2589	TGM2	7052
5810685	-1.50547	7.58517	-4.68194	1.69112e-05	0.00030219	2.66651	THBS1	7057
2680110	-1.80482	5.76132	-6.6215	1.14184e-08	9.34368e-07	9.69018	TM4SF1	4071
6370093	1.15992	9.0783	8.24823	1.96951e-11	6.80686e-09	15.8447	TMEM132B	114795
4780491	1.04957	6.78442	6.65495	1.0024e-08	8.3896e-07	9.81608	TMEM170B	100113407
6270600	-1.30114	8.00193	-5.80681	2.64036e-07	1.14236e-05	6.65819	TMEM64	169200
1470669	-1.41117	6.05723	-6.77199	6.35187e-09	5.79499e-07	10.2572	TNC	3371
2140242	-1.64293	5.76556	-9.41595	2.15934e-13	2.1145e-10	20.2039	TNFAIP6	7130
2360672	-2.37209	6.92712	-9.17312	5.47463e-13	3.92264e-10	19.3064	TNFRSF19	55504
2320037	-1.05819	7.19278	-8.5026	7.31363e-12	3.07258e-09	16.8025	TP53RK	112858
870437	1.13087	7.6307	5.93492	1.61935e-07	7.74785e-06	7.12946	TRPM4	54795
5670114	1.00553	8.03839	6.43346	2.37101e-08	1.67435e-06	8.98407	TTC32	130502
1240440	-1.12484	8.11941	-3.79867	0.000344203	0.00334601	-0.188155	TXNIP	10628
3460392	-1.52957	8.13503	-6.12627	7.77097e-08	4.42418e-06	7.83777	VAT1L	57687
5420189	1.26556	6.38564	6.17341	6.48088e-08	3.80018e-06	8.01299	VCX	26609
5570181	1.20021	6.42924	6.29242	4.0938e-08	2.64315e-06	8.45652	VCX-C	425054
5360601	1.17866	6.61109	6.35163	3.25563e-08	2.18857e-06	8.67777	VCX3A	51481
2850619	-1.07086	9.40236	-4.36931	5.07144e-05	0.000735359	1.62095	VGF	7425
450626	-1.0112	5.03437	-7.91905	7.12661e-11	1.80481e-08	14.6008	VGLL3	389136
830593	-2.19159	11.2304	-11.5787	7.09928e-17	6.95185e-13	27.9075	VIM	7431
7050019	-2.38488	10.3163	-10.0066	2.29822e-14	3.97146e-11	22.3625	VIM	7431
7550059	1.117	5.57266	6.70532	8.23795e-09	7.13883e-07	10.0058	VWC2	375567
7650068	1.19461	7.66441	9.14006	6.21629e-13	4.22559e-10	19.1837	WDR86	349136
1820343	-1.04084	5.56955	-3.30084	0.001633	0.0112446	-1.63945	WNT5A	7474
830615	1.24964	6.92034	6.92495	3.4954e-09	3.72044e-07	10.8348	ZDHHC19	131540
5490161	1.19311	7.76113	5.70389	3.90367e-07	1.53108e-05	6.28151	ZDHHC22	283576
7050300	-1.45563	8.1603	-9.34719	2.80876e-13	2.42685e-10	19.9503	ZFP36L2	678
670414	-1.10571	10.535	-5.47531	9.24475e-07	3.05837e-05	5.4518	ZIC3	7547
3780674	-1.40651	5.26052	-7.35544	6.48129e-10	1.02366e-07	12.4649	ZNF503	84858

## Sheet: T PSCs vs FD PSCs
row.names	logFC	AveExpr	t	P.Value	adj.P.Val	B	Symbol	Entrez
5810719	-1.26977	5.51918	-7.20877	2.29e-08	0.000674	7.38814	CIDEB	27141
6560133	1.68905	7.84561	6.67077	1.12e-07	0.001641	6.2274	CYTH2	9266
6290035	-1.11815	5.00579	-5.71154	1.97e-06	0.019311	4.06239	ZNF662	389114
